# Supplementary material for: Has digital finance widened the income gap?
Source: PLoS One. 2022 Feb 14;17(2):e0263915. doi: 10.1371/journal.pone.0263915 (PMC8843215; doi:10.1371/journal.pone.0263915)
Supplement: S1 Data — (XLSX) [file pone.0263915.s001.xlsx]

## Sheet: 2011
GINI	DE	rgdp	fdi	open
0.483	307.13	42.97	3.55	7.05
0.28	246.82	48.38	2.47	7.6
0.29	159.87	45.51	0.67	8.79
0.17	188.49	39.92	2.36	4.94
0.27	213.28	48.21	1.23	6.54
0.15	119.87	16.44	0.73	3.74
0.22	321.54	43.8	3.68	1.73
0.45	198.49	33.57	3.79	1.42
0.76	149.02	6.03	0.31	9.09
0.43	237.77	30.08	1.17	7.37
0.68	82.72	11.49	1.45	4.57
0.18	257.34	34.39	2.29	3.28
0.25	315.06	25.64	0.53	2.74
0.22	70.03	14.54	3.45	2.35
0.75	16.86	24.11	0.14	4.4
0.23	253.12	23.24	0.48	6.5
0.63	236.11	45.78	2.23	2.93
0.32	103.01	5.77	3.11	1.69
0.19	38.33	19.42	2.36	1.55
0.62	16.37	23.52	1.67	7.58
0.6	254.54	35.39	2.4	4.46
0.58	289.61	5.98	1.85	7.87
0.42	78.34	25.19	3.68	4.99
0.77	222.89	34.33	3.64	0.06
0.21	307.15	41.79	2.31	7.1
0.36	226.19	31.16	2.63	1.81
0.53	76.43	23.33	0.15	6.1
0.61	210.98	46.87	1.51	7.99
0.6	250.75	41.87	3.04	4.15
0.2	142.89	7.43	2.13	6.27
0.41	100.81	2.23	3.71	7.56
0.33	230.49	26.67	1.89	0.6
0.67	60.54	2.13	2.33	3.59
0.77	27.79	48.29	2.86	4.86
0.21	285.81	33.26	2.33	3.29
0.76	64.18	35.51	1.94	8.9
0.18	312.42	49.85	3.62	8.17
0.26	146.88	27.2	3.72	3.09
0.52	115.32	21.66	0.68	4.97
0.34	254.35	4.17	1.22	1.22
0.22	309.97	47.83	0.56	5.51
0.72	279.83	38.16	2.61	3.61
0.24	273.66	28.52	0.91	1.68
0.39	123.24	19.43	3.7	5.42
0.69	48.58	12.66	2.06	5.61
0.15	291.38	22.35	0.92	5.93
0.27	168.75	18.59	1.42	3.54
0.37	104.86	53.17	0.73	6.77
0.16	165.25	32.74	3	1.06
0.22	321.93	47.47	1.07	6.58
0.54	130.45	36.58	0.73	0.75
0.63	7.67	49.84	0.44	7.3
0.76	285.74	12.24	0.66	7.65
0.61	5.12	48.08	2.26	8.15
0.27	104.33	38.11	3.19	7.11
0.26	82.95	42.71	1.53	7.45
0.35	195.15	18.54	0.43	5.06
0.74	135.17	36.38	1.1	3.83
0.59	310.64	6.52	1.92	1.01
0.41	51.54	48.55	0.41	8.41
0.42	68.14	21.5	2.75	0.19
0.58	89.08	15.95	2.25	1.53
0.21	185.16	6.04	1.56	7.01
0.47	73.1	47.29	2.65	9.09
0.29	9.83	13.97	3.85	5.12
0.76	207.84	24.51	3.33	7.91
0.49	108.4	7.24	2.12	1.45
0.42	95.26	8.71	0.49	3.7
0.39	282.28	44.62	1.96	3.99
0.52	193.5	15.59	1.7	8.52
0.46	312.57	36.47	2.51	5.49
0.43	282.24	7.35	3.24	9.02
0.54	219.25	38.76	3.16	6.31
0.47	156.65	5.02	2.67	3.4
0.53	188.1	8.13	3.12	2.75
0.58	244.66	16.57	1.09	7.35
0.54	95.09	51.74	2.96	1.89
0.68	189.14	33.21	3.57	4.62
0.19	87.58	3.63	0.31	7.97
0.39	91.81	6.27	3.31	0.83
0.73	95.84	35.26	3.54	7.41
0.67	278.63	50.84	2.68	8.77
0.46	176.76	37.52	2.44	7.05
0.24	64.2	41.24	0.42	7.24
0.63	16.45	26.42	0.18	1.25
0.7	294.04	21.38	3.44	8.51
0.42	36.72	21.84	2.23	2.52
0.59	161.76	50.14	3	8.21
0.52	255.59	51.72	0.6	1.53
0.56	252.66	29.86	1.47	0.39
0.49	311.36	29.59	0.91	4.93
0.34	58.73	22.66	2.68	3.84
0.2	23.54	19.71	3.31	0.5
0.64	276.78	1.98	1.71	6.77
0.38	147.85	30.59	3.46	0.7
0.61	78.09	39.77	0.45	8.65
0.34	79.83	8.01	2.2	1.08
0.65	129.33	42.63	3.21	4.48
0.75	75	49.13	3	5.29
0.52	304.7	45.9	1.7	4.1
0.15	134.22	51.74	1.59	7.63
0.77	305.92	43.26	2.76	0
0.71	212.67	22.63	1.27	0.85
0.74	216.04	41.07	3.62	6.61
0.56	155.47	51.3	0.77	3.61
0.71	76.27	44.72	1.07	5
0.49	245.78	45.68	2.13	6.12
0.23	85.04	18.16	1.68	7.12
0.21	217.54	19.99	1.87	9.04
0.77	233.56	4.76	1.08	3.93
0.61	48.81	13.48	1.76	3.46
0.76	110.25	5.19	2.11	5.86
0.49	98.24	16.87	3.82	0.53
0.31	163.59	32.56	1.29	0.79
0.33	7.37	38.46	1.32	8.15
0.46	133.69	15.33	1.76	0.29
0.64	5.04	38.33	1.52	8.86
0.37	203.88	4.9	0.77	5.27
0.57	243.79	17.65	0.21	4.54
0.23	77.05	52.06	3.05	1.63
0.25	109.63	9.13	3.28	0.93
0.72	189.52	50.24	3.29	8.38
0.27	41.64	42.89	3.31	6.53
0.46	102.51	25.37	2.33	2.89
0.56	266.34	40.39	0.49	0.11
0.62	16.97	20.13	2.56	2.18
0.37	209.12	31.41	0.41	4.07
0.68	307.35	44.71	0.08	1.54
0.62	165.2	34.76	3.21	5.48
0.54	188.48	17.4	1.47	1.14
0.18	40.78	3.64	1.28	6.72
0.37	243.74	42.92	2.14	8.93
0.42	10.12	25.81	2.17	6.38
0.18	138.89	47.55	1.13	8.72
0.63	289.34	22.26	3.67	1.66
0.15	320.87	45.27	2.5	1.55
0.52	45.92	13.74	1.67	4.83
0.27	15.87	14.44	1.04	6.91
0.61	274.26	52.57	0.82	9.25
0.62	241.96	38.09	1.7	5.36
0.51	309.38	48.09	3.3	8.92
0.66	182.28	35.51	0.14	5.02
0.3	217.52	31.02	2.12	7.35
0.18	66.46	8.51	1.28	9.24
0.26	212.66	9	0.04	2.13
0.68	257.6	17.61	1.51	3.22
0.77	144.88	30.77	0.04	0.15
0.18	13.25	11.29	1.32	0.49
0.36	298.01	49.8	3.47	9.23
0.42	317.8	6.43	2.75	8.93
0.36	19.91	15.46	3.42	2.52
0.44	98.96	38.95	3.11	3.52
0.49	311.9	38.62	1.34	4.45
0.55	289.25	38.41	1.89	7.97
0.22	157.1	24.94	0.95	2.83
0.71	223.38	28.29	1.69	7.49
0.6	112.84	22.81	3.71	4.77
0.77	156.27	0.7	0.68	0.65
0.21	157.67	18.71	1.85	8.54
0.74	190.41	44.74	1.19	6.53
0.39	130.54	53.58	1.22	1.38
0.23	229.47	30.98	0.59	4.73
0.2	232.26	8.8	2.08	6.04
0.42	276.6	23.17	2.85	1.13
0.67	182.27	15.89	1.58	7.48
0.57	240.44	0.62	0.32	5.97
0.14	263.48	26.1	0.13	3.77
0.35	229.54	7.94	2.55	8.62
0.76	109	28.36	2.64	4.96
0.23	42.95	44.8	1.59	7.97
0.33	151.32	21.4	3.12	8.75
0.31	198.92	5.73	1.85	5.32
0.77	73.34	42.98	2.25	3.36
0.63	43.82	46.66	1.26	4.74
0.54	5.99	40.77	0.77	3.69
0.75	197.96	22.86	3.66	5.56
0.32	128.04	5	0.14	2.92
0.49	289.42	39.25	3.68	9.18
0.75	198.55	33.97	2.32	6.05
0.76	313.05	36.79	0.44	5.94
0.41	108.8	51.04	2.97	1.09
0.43	185.15	15.52	0.19	7.14
0.66	154.94	6.85	1.86	8.07
0.72	186.48	49.38	3.25	9.13
0.31	102.18	37.84	3.23	0.89
0.33	22.19	49.57	3.81	7.38
0.25	78.83	35.47	2.18	8.52
0.21	311.34	24.61	3.69	3.69
0.5	294.55	0.69	1.27	3.12
0.74	186.33	14.85	1.23	1.47
0.49	314.11	4.37	0.96	0.06
0.43	130.39	17.49	2.08	3.32
0.31	131.48	38.75	2.28	5.68
0.51	186.84	14.71	2.69	3.88
0.55	283.81	18.67	0.05	2.65
0.34	295.79	31.63	1.6	3.24
0.76	89.97	6.39	3.59	1.12
0.52	124.79	15.48	1.57	5
0.41	66.82	26.54	3.39	6.76
0.58	227.2	18.16	1.27	3.55
0.41	211.79	53.28	0.59	5.09
0.75	315.38	9.55	1.35	7.28
0.67	126.04	25.99	2.49	0.36
0.3	252.38	31.1	3.44	3.59
0.74	306.17	6.08	3.49	4.89
0.31	77.68	47.22	2.69	4.82
0.63	322	28.92	0.11	8.07
0.27	109.93	49.93	3.03	5.92
0.41	145.57	13.09	0.58	8.97
0.68	78.18	32.96	0.1	2.79
0.77	149.04	42.76	1.41	1.7
0.17	207.92	15	1.06	8.11
0.58	66.05	20.7	2.9	3.1
0.59	248.6	3.5	0.88	1.7
0.33	43.6	38.08	0.13	8.78
0.73	308.64	10.83	2.23	2.43
0.2	296.05	25.38	2.06	3.59
0.71	233.7	41.17	3.65	5.86
0.54	241.61	3.27	0.98	0.38
0.54	105.83	29.05	0.28	7.9
0.21	67.57	49.2	2.83	3.81
0.18	170.9	9.47	3.25	8.84
0.48	246.33	1.91	1.64	5.35
0.19	219.27	41.7	3.58	6.62
0.49	293.59	32.48	0.99	4.35
0.57	85.43	14.29	1.78	6
0.57	201.16	15.51	2.47	4.38
0.28	43.24	28.73	0.63	3.4
0.36	266.49	23.18	2.43	6.71
0.59	199.46	27.83	3.79	5.46
0.6	162.99	17.66	2.18	4.76
0.3	287.94	0.97	2.53	6.33
0.66	191.25	8.5	0.28	3.08
0.39	117.77	2.86	2.48	4.24
0.33	176.58	9.22	1.19	6.71
0.16	227.11	33.62	0.66	8.64
0.58	8.03	33.25	2.27	8.98
0.67	151.87	28.01	0.37	2.67
0.44	35.88	36.33	1.68	2.8
0.55	59.97	33.37	3.41	0.88
0.36	215.15	3.43	1.79	4.62
0.61	175.64	48.57	1.97	5.51
0.33	27.15	26.95	3.22	8.36
0.77	6.9	49.7	1.86	1.06
0.39	286.51	31.84	0.46	7.64
0.5	238.15	29.52	2.59	8.63
0.77	254.93	50.99	1.98	5.27
0.35	123.31	4.95	1.35	2.4
0.76	73.06	34.76	2.63	4.24
0.73	253.6	31.97	3.38	2.95
0.23	166.9	44.43	0.17	0.63
0.56	159.27	24.84	3.34	2.09
0.76	103.21	19.77	0.8	7.64
0.7	103.49	19.28	3.46	4.12
0.67	54.13	26.52	3.08	8.61
0.64	237.89	32.03	1.36	1.36
0.48	69.91	38.88	3.64	7.92
0.59	40.44	30.64	3.12	0.3
0.52	40.21	9.75	2.28	8.92
0.29	73.89	49.51	2.78	1.61
0.18	90.87	27.48	2.13	8.06
0.69	159.35	8.15	3.63	2.67
0.45	262.9	48.19	3.7	4.89
0.42	74.63	35.51	1.18	7.16
0.2	175.46	41.07	2.73	2.91
0.61	109.83	21.11	2.9	7.78
0.19	10.05	48.24	2.56	3.29
0.61	118.46	7.3	3.74	3.75
0.23	236.63	49.69	3.59	3.28
0.75	64.15	14.6	3.4	0.62
0.43	155.77	52.52	2.33	1.74
0.38	315.7	17.94	3.66	6.73
0.74	256.54	14.08	0.47	8.11
0.66	260.4	38.15	0.87	2.07
0.45	235.07	37.56	3.16	0.14
0.27	189.64	1.09	2.13	9.22
0.48	53.9	39.89	2.61	8.49
0.41	134.74	28.44	0.83	2.53
0.72	284.04	42.13	2.58	1.91
0.24	261.95	2.34	0.57	7.49

## Sheet: 2012
GINI	DE	rgdp	fdi	open
0.679	37.551	12.733	2.528	9.089
0.496	69.906	38.749	3.707	5.103
0.163	197.249	2.591	2.236	8.472
0.314	23.221	17.687	1.791	1.653
0.318	7.705	23.077	0.168	0.997
0.371	283.749	39.432	2.814	2.839
0.528	187.222	2.052	2.032	7.524
0.467	284.788	43.061	2.67	2.777
0.189	180.273	3.002	2.556	3.524
0.439	289.797	26.92	1.693	3.117
0.579	294.658	24.634	1.121	8.3
0.388	276.417	30.219	3.706	3.378
0.266	82.227	5.77	1.808	6.697
0.481	103.408	4.187	1.203	2.195
0.232	27.612	23.954	1.595	7.293
0.295	81.472	45.111	1.96	7.249
0.333	268.449	26.627	2.509	5.421
0.181	302.127	16.064	2.232	1.139
0.443	80.717	12.405	1.28	2.265
0.185	130.5	7.598	0.572	4.334
0.485	94.195	37.132	3.453	1.497
0.579	76.473	26.417	1.103	0.961
0.224	32.65	12.044	0.257	3.369
0.18	119.326	31.041	3.186	3.303
0.196	198.024	33.653	3.286	4.265
0.202	99.184	17.886	2.1	1.816
0.593	217.156	27.121	2.385	4.306
0.669	181.047	7.524	0.206	8.165
0.538	150.074	15.549	3.617	4.733
0.394	306.283	37.471	2.819	7.718
0.261	229.771	20.031	1.822	1.733
0.182	267.067	31.347	0.08	7.466
0.329	188.487	47.147	0.559	4.474
0.533	188.016	43.758	2.662	5.816
0.396	182.782	5.035	0.482	7.681
0.203	276.545	44.944	2.486	3.02
0.468	68.308	0.786	0.032	0.057
0.239	33.983	21.494	1.78	4.997
0.67	61.359	29.384	0.115	4.337
0.658	101.105	34.71	1.352	7.835
0.146	91.617	36.636	1.489	4.316
0.193	131.284	7.158	2.162	1.015
0.725	81.423	50.151	3.382	8.146
0.451	197.151	9.408	3.345	3.11
0.48	233.672	37.699	0.809	5.207
0.656	214.265	13.993	1.343	8.485
0.209	292.972	6.713	2.332	7.409
0.315	246.757	27.982	3.098	6.221
0.546	185.644	10.286	3.34	8.382
0.251	18.947	30.452	2.014	8.392
0.566	81.06	44.15	0.229	5.155
0.441	52.4	39.808	1.18	8.086
0.715	82.952	39.607	1.365	8.673
0.527	28.759	27.458	0.982	7.028
0.446	304.646	20.817	2.705	5.534
0.46	226.576	16.276	2.192	5.88
0.193	243.082	7.658	3.439	8.822
0.208	52.969	42.407	0.06	8.717
0.153	53.792	5.392	1.007	8.835
0.692	76.699	30.728	1.812	0.622
0.461	324.396	49.516	0.414	4.749
0.736	184.429	10.142	2.338	5.63
0.56	79.453	48.16	2.96	1.532
0.631	202.983	23.174	0.529	0.413
0.228	83.991	46.047	1.906	0.129
0.573	172.206	45.205	1.683	0.023
0.314	58.85	30.287	3.211	6.462
0.665	143.771	20.452	2.702	0.698
0.657	218.911	30.683	1.009	6.588
0.513	149.682	50.112	2.238	4.799
0.591	144.546	50.143	2.381	3.602
0.436	191.692	18.013	0.094	0.853
0.705	8.832	20.426	1.007	8.986
0.695	38.59	43.391	2.454	0.679
0.613	62.829	29.173	1.449	8.79
0.472	284.857	28.751	2.731	0.683
0.685	200.994	35.033	0.486	0.228
0.614	248.267	29.083	3.565	8.839
0.27	107.005	3.967	3.794	0.469
0.498	278.662	35.422	0.44	8.364
0.321	147.31	34.284	1.126	0.258
0.211	27.034	5.962	0.208	7.328
0.148	181.802	52.177	1.388	0.32
0.418	283.455	33.892	2.824	3.417
0.4	203.787	6.985	0.186	6.267
0.463	260.441	51.86	1.52	7.501
0.495	281.073	46.197	0.739	7.14
0.588	235.035	9.794	2.448	6.604
0.732	8.009	47.654	1.085	1.742
0.258	7.195	20.701	1.811	0.273
0.36	160.689	38.343	3.306	6.467
0.297	273.751	35.83	1.259	5.9
0.297	112.034	18.158	0.229	8.422
0.214	312.438	7.372	3.183	5.105
0.389	304.342	39.596	3.718	5.337
0.731	135.567	14.145	2.912	1.545
0.655	155.749	9.084	2.8	3.217
0.578	92.479	4.365	1.471	5.584
0.195	16.85	48.683	1.564	9.103
0.384	94.508	46.456	2.967	2.654
0.484	94.508	31.419	2.478	8.257
0.626	200.268	11.366	3.157	4.52
0.23	202.895	48.129	1.313	0.819
0.148	53.831	1.785	3.116	6.907
0.342	235.613	47.246	0.986	0.175
0.242	144.448	29.364	0.044	0.944
0.366	242.082	28.573	3.858	6.78
0.247	289.003	6.953	0.373	8.768
0.367	173.735	42.789	2.417	2.361
0.776	38.325	33.727	0.234	1.549
0.599	51.312	23.135	2.835	3.168
0.451	118.611	5.397	0.529	2.947
0.349	88.284	32.808	0.355	6.295
0.718	280.995	47.223	3.605	7.848
0.604	278.27	1.026	0.782	6.663
0.541	254.462	3.439	2.958	0.753
0.355	317.506	17.843	0.802	2.346
0.676	305.822	36.247	1.024	8.266
0.317	154.592	26.415	0.409	2.097
0.237	289.385	51.07	2.207	7.546
0.38	102.614	48.469	2.431	6.899
0.31	139.802	16.378	1.273	9.028
0.217	84.403	1.437	1.478	3.735
0.699	285.817	38.482	3.627	6.721
0.425	88.921	46.867	0.361	5.082
0.427	6.303	37.458	2.844	3.426
0.263	146.085	35.733	1.01	5.101
0.383	171.853	52.438	2.012	0.278
0.142	162.943	17.113	0.553	1.517
0.608	109.201	10.117	3.332	5.927
0.659	298.393	18.964	0.311	2.822
0.238	126.648	47.874	1.518	3.258
0.697	102.928	29.367	2.975	5.755
0.431	6.088	51.518	2.178	4.403
0.188	213.255	22.065	1.092	6.822
0.724	158.396	3.128	2.702	5.065
0.29	82.001	26.008	2.387	5.953
0.45	29.602	39.46	0.731	3.25
0.447	30.239	50.591	1.902	0.111
0.478	129.677	3.581	0.206	7.917
0.156	150.711	1.578	3.481	7.448
0.7	310.606	7.223	1.686	1.401
0.757	275.888	33.517	0.289	1.24
0.364	39.237	43.261	1.829	7.306
0.22	234.486	21.253	2.744	4.579
0.594	183.38	15.244	0.306	3.942
0.47	315.977	2.725	0.344	7.493
0.21	209.198	49.861	0.603	6.183
0.614	94.234	46.349	3.255	8.74
0.583	271.32	18.336	0.33	3.93
0.526	7.46	20.678	0.166	8.907
0.308	223.145	28.772	3.218	1.81
0.457	143.066	39.17	3.193	1.002
0.419	76.669	8.526	0.684	5.318
0.36	63.996	23.692	1.346	8.615
0.155	118.297	36.11	0.13	9.246
0.44	319.123	50.567	1.123	6.344
0.176	117.67	50.693	1.345	5.107
0.721	20.672	39.843	3.448	8.114
0.712	107.721	35.42	3.831	4.832
0.62	155.837	20.068	1.283	0.454
0.182	151.887	13.795	1.455	5.602
0.735	231.692	47.361	2.409	4.058
0.724	87.51	37.459	2.021	1.798
0.612	140.096	52.559	0.189	3.532
0.201	280.799	46.704	3.335	2.672
0.444	42.099	38.613	2.159	1.486
0.46	22.77	47.434	2.35	2.464
0.673	112.661	52.9	3.399	7.226
0.46	7.46	10.505	3.195	2.382
0.373	173.225	32.832	0.498	6.743
0.196	218.793	6.948	0.015	2.12
0.542	261.225	12.763	3.568	5.834
0.362	115.141	29.958	1.493	2.638
0.325	177.989	19.333	0.97	5.014
0.37	323.23	50.525	2.441	2.031
0.343	139.341	43.188	3.375	0.102
0.697	190.653	4.709	2.168	1.464
0.558	290.591	51.645	0.201	6.085
0.373	240.896	44.216	0.206	2.936
0.423	298.089	15.3	2.884	4.004
0.673	193.064	30.869	2.808	5.588
0.465	132.696	50.076	2.442	5.852
0.354	201.072	51.98	3.01	1.308
0.538	36.61	23.964	0.173	6.189
0.743	176.372	50.813	2.887	8.376
0.478	67.564	10.398	3.067	2.754
0.402	268.419	7.906	2.843	6.035
0.439	33.65	51.904	1.985	9.062
0.617	143.193	45.436	1.241	3.376
0.386	233.682	17.09	0.47	9.226
0.21	70.288	27.84	2.43	5.2
0.337	154.592	49.086	0.615	4.59
0.208	240.357	41.306	2.211	2.506
0.439	158.709	16.376	1.291	2.923
0.666	316.241	9.735	1.988	2.481
0.695	232.457	24.617	2.545	0.541
0.637	61.869	27.179	1.616	4.779
0.351	87.843	20.259	1.218	7.798
0.166	137.871	9.281	1.337	6.531
0.51	219.774	40.151	3.295	2.547
0.157	160.591	6.941	2.863	4.989
0.65	182.459	7.37	2.758	9.046
0.628	175.333	40.164	3.013	0.285
0.586	122.708	20.27	1.725	0.886
0.165	37.6	18.257	3.476	6.737
0.191	7.969	32.747	2.093	3.116
0.538	299.765	43.046	0.105	5.034
0.67	289.718	11.256	2.275	6.25
0.697	207.208	25.784	2.354	8.87
0.733	247.983	24.49	2.527	7.162
0.308	292.247	51.462	0.066	6.936
0.177	217.803	8.246	1.902	7.489
0.567	36.953	48.586	2.785	3.794
0.143	70.573	44.553	2.072	5.07
0.51	76.767	25.933	2.609	8.98
0.374	302.715	35.232	2.835	6.692
0.253	245.483	6.321	3.61	3.007
0.601	113.376	14.342	1.126	6.282
0.223	119.306	20.898	2.255	3.826
0.38	199.866	22.148	1.573	4.594
0.753	151.662	15.072	3.763	7.958
0.479	16.742	0.576	0.929	0.101
0.528	196.691	49.703	3.087	0.923
0.299	149.241	4.384	2.979	8.356
0.405	163.62	34.04	0.994	6.396
0.773	150.427	9.042	0.159	0.232
0.439	37.874	47.06	0.501	5.172
0.626	215.725	29.921	2.186	8.757
0.282	243.601	18.233	2.261	4.896
0.572	317.32	10.466	2.81	8.526
0.59	41.168	36.697	2.438	6.462
0.288	265.39	34.231	2.436	8.124
0.173	19.535	8.687	3.481	1.804
0.19	261.891	47.702	2.264	0.096
0.684	110.103	2.044	2.401	6.983
0.497	125.413	22.716	0.017	8.989
0.29	272.222	42.564	2.413	3.888
0.621	226.997	34.771	0.996	8.769
0.235	271.585	44.975	3.776	6.744
0.686	178.842	25.373	0.558	7.761
0.362	227.811	4.109	2.352	0.183
0.557	284.229	51.518	3.831	7.634
0.2	155.377	12.261	0.047	1.992
0.774	236.113	4.328	1.679	5.273
0.31	19.81	41.254	0.976	5.594
0.233	214.5	1.997	1.728	6.256
0.208	35.042	23.253	2.68	0.278
0.543	146.065	27.467	2.432	4.395
0.594	180.881	24.839	3.041	4.392
0.459	269.889	23.677	3.64	3.739
0.589	188.242	17.82	2	5.019
0.721	309.763	40.29	1.526	6.579
0.654	141.576	1.041	1.096	8.03
0.31	96.978	38.325	2.222	6.259
0.678	312.928	23.232	2.997	1.091
0.405	99.713	26.479	2.312	5.316
0.594	122.169	7.958	1.522	1.858
0.506	6.803	43.755	0.402	7.506
0.681	253.991	1.432	2.068	5.4
0.589	56.115	48.439	1.988	6.879
0.681	44.138	40.177	1.464	4.426
0.502	265.763	14.582	0.023	1.774
0.491	243.66	20.832	0.347	1.003
0.676	81.492	3.714	2.263	2.258
0.593	168.697	17.203	1.682	4.684
0.182	23.299	3.606	2.367	2.193
0.18	304.519	38.335	0.667	3.922
0.342	147.722	20.369	3.519	3.996
0.693	300.598	9.257	3.332	0.775
0.611	222.253	1.342	2.853	4.233
0.698	230.3	35.71	2.753	7.136
0.702	233.349	1.495	0.42	7.025
0.208	16.34	45.97	0.389	7.587
0.579	224.37	39.269	2.669	5.857
0.493	114.21	8.142	1.583	4.609
0.394	223.851	37.375	2.739	5.714
0.367	288.17	26.705	0.632	6.749
0.139	205.081	41.277	0.345	5.921
0.752	270.762	18.781	3.523	6.501

## Sheet: 2013
GINI	DE	rgdp	fdi	open
0.725	25.485	52.243	3.326	5.413
0.597	154.406	11.107	1.272	4.559
0.281	165.57	14.111	3.534	2.334
0.419	279.946	17.859	3.424	4.181
0.541	125.374	32.627	0.718	1.253
0.703	214.588	9.074	3.626	5.395
0.273	15.164	12.793	1.408	1.935
0.677	202.238	30.895	2.426	4.934
0.744	48.891	5.719	3.573	1.219
0.508	317.084	40.864	0.545	5.429
0.532	44.03	48.163	2.127	0.759
0.682	203.718	4.98	2.025	6.27
0.245	21.702	16.582	1.476	1.482
0.461	63.535	6.02	3.12	7.973
0.775	129.432	25.745	0.104	8.754
0.362	270.125	5.739	3.483	6.678
0.4	109.936	17.924	0.485	0.307
0.48	309.625	48.408	0.3	4.638
0.555	162.904	11.754	1.323	3.905
0.233	256.481	11.567	2.797	5.399
0.547	71.837	47.252	3.547	1.298
0.22	117.15	4.886	0.765	3.79
0.489	80.463	37.629	2.424	0.817
0.674	157.954	2.853	1.849	1.553
0.253	30.582	18.815	0.697	3.278
0.469	235.829	9.576	3.009	6.5
0.707	217.029	43.867	3.729	8.272
0.553	50.126	4.523	2.584	2.259
0.307	211.834	26.914	2.425	0.251
0.57	76.679	41.342	1.833	7.835
0.318	309.076	24.504	1.851	3.366
0.522	230.702	3.947	0.751	8.778
0.638	77.12	15.417	1.062	0.973
0.555	30.798	46.851	2.399	4.098
0.728	126.354	35.786	2.014	8.172
0.544	6.754	11.073	1.501	0.647
0.73	235.574	28.241	1.641	8.259
0.307	270.723	17.736	3.4	0.519
0.517	56.576	24.323	3.438	7.638
0.205	156.161	23.798	0.058	7.221
0.703	78.149	1.711	3.19	4.599
0.584	179.822	10.29	1.548	0.01
0.175	127.491	39.814	1.785	7.622
0.377	120.345	6.265	3.788	8.799
0.262	297.805	48.398	2.473	4.556
0.782	145.928	16.514	2.074	4.534
0.521	286.709	45.168	0.609	8.812
0.625	95.528	14.352	0.28	6.754
0.764	28.112	34.244	1.469	7.576
0.211	229.144	46.158	2.54	0.416
0.231	102.506	48.236	2.482	0.998
0.583	43.383	45.76	1.796	4.849
0.525	12.116	34.951	1.843	4.277
0.345	9.626	10.414	0.286	5.467
0.145	63.643	33.129	2.608	3.436
0.332	7.087	14.067	1.253	0.407
0.217	249.071	49.214	2.431	8.718
0.631	227.527	32.028	2.368	1.097
0.431	71.984	44.079	1.917	5.767
0.275	177.058	7.521	0.953	5.303
0.729	319.055	24.438	2.287	1.209
0.149	243.239	30.062	3.409	3.192
0.224	196.583	5.931	0.69	1.908
0.703	274.82	12.24	3.244	1.003
0.697	147.427	4.368	2.162	4.169
0.276	280.857	52.599	2.848	2.374
0.631	246.473	5.446	1.296	8.412
0.259	232.261	3	0.857	5.025
0.547	94.881	22.437	3.104	8.909
0.686	234.564	46.495	3.853	8.869
0.75	19.183	34.08	0.391	0.445
0.564	128.785	5.549	2.739	4.884
0.289	61.967	27.535	2.771	3.64
0.574	146.898	7.155	3.633	6.687
0.476	315.095	22.578	3	8.743
0.769	78.933	26.021	1.914	1.731
0.485	27.102	49.348	3.567	5.764
0.666	240.876	45.969	2.309	6.059
0.384	150.985	16.508	0.262	5.134
0.244	281.132	34.731	2.232	3.081
0.709	100.811	41.468	2.34	6.144
0.516	154.926	45.614	1.507	8.066
0.235	219.675	50.293	1.136	5.172
0.242	314.428	6.012	2.829	3.112
0.413	267.057	33.695	2.757	6.21
0.158	80.374	31.801	0.521	5.601
0.552	320.613	46.207	1.953	6.217
0.224	142.037	42.255	3.122	2.917
0.392	142.683	31.691	0.789	0.027
0.645	238.446	30.138	3.665	1.284
0.438	166.011	38.285	3.436	4.303
0.285	302.539	53.491	0.494	7.338
0.736	210.403	30.279	3.738	8.107
0.271	112.043	6.363	0.346	9.036
0.609	280.426	40.041	1.483	4.456
0.199	214.814	28.317	1.026	4.451
0.541	38.903	2.797	2.356	5.835
0.36	292.717	37.479	0.957	1.424
0.291	193.534	15.028	3.48	8.519
0.755	106.858	49.272	0.016	3.238
0.439	84.148	20.67	2.782	1.451
0.657	7.391	39.227	1.348	0.979
0.167	279.466	11.575	0.29	6.256
0.464	34.571	27.846	2.797	5.873
0.313	16.105	47.421	3.141	4.583
0.779	251.315	45.975	1.426	9.05
0.691	266.939	19.205	3.561	0.11
0.381	216	9.262	0.141	8.68
0.361	165.051	38.55	2.224	1.401
0.649	131.725	50.275	0.819	7.461
0.209	131.353	32.326	1.33	6.042
0.49	322.358	14.583	3.507	0.79
0.449	316.202	50.64	2.268	1.456
0.271	202.787	26.901	0.662	4.306
0.234	247.267	37.77	3.304	5.254
0.37	24.309	5.132	0.379	8.245
0.749	198.778	36.506	0.649	3.752
0.139	75.091	50.207	0.063	7.278
0.433	88.657	40.57	1.791	2.217
0.478	40.648	50.453	0.568	4.446
0.554	73.464	37.365	1.962	2.689
0.698	226.321	15.933	0.862	7.001
0.319	63.829	3.661	0.345	6.379
0.684	206.796	12.047	2.834	3.184
0.186	304.381	24.611	2.856	1.757
0.233	113.818	42.975	1.516	1.903
0.525	312.272	27.979	1.733	0.378
0.734	233.633	43.805	2.556	7.033
0.315	246.552	49.089	0.392	7.511
0.537	267.517	5.645	1.45	8.204
0.672	86.814	12.292	3.068	8.459
0.59	316.585	1.683	1	6.962
0.392	152.632	3.526	3.296	8.727
0.43	142.87	14.379	0.564	3.228
0.238	220.234	20.779	1.634	3.804
0.163	199.464	18.092	1.847	2.225
0.159	6.509	27.249	0.425	5.858
0.634	54.361	30.228	3.664	4.867
0.745	94.753	14.329	1.377	9.251
0.249	276.623	15.352	1.847	4.934
0.16	272.007	10.272	0.853	3.097
0.721	254.226	6.865	2.918	3.94
0.184	285.592	14.488	0.41	0.469
0.32	126.138	42.481	3.698	7.611
0.699	70.279	21.429	3.434	0.404
0.708	16.801	18.204	2.138	7.812
0.559	48.597	45.432	3.551	3.091
0.138	305.685	5.119	0.146	7.764
0.319	22.496	11.546	2.54	8.896
0.223	70.71	15.307	1.963	4.613
0.141	180.832	21.361	1.642	2.146
0.196	234.643	36.501	3.706	2.961
0.337	132.451	32.95	3.582	6.596
0.762	319.505	49.503	2.034	4.586
0.33	103.006	38.361	0.263	8.995
0.224	242.121	26.239	1.524	4.157
0.407	266.714	15.791	0.664	6.089
0.721	46.951	22.036	0.959	4.917
0.651	13.684	18.388	0.993	5.953
0.428	283.376	32.094	2.422	8.527
0.663	30.866	24.197	1.887	2.923
0.319	255.824	9.315	0.011	6.811
0.181	176.048	12.942	2.403	2.7
0.19	192.495	38.502	1.609	7.329
0.57	139.204	32.808	0.633	4.103
0.312	241.171	11.949	2.928	5.246
0.199	157.719	8	1.111	7.994
0.184	76.228	44.559	3.07	7.098
0.357	149.309	40.627	1.477	7.339
0.641	251.472	17.516	2.321	6.087
0.579	40.766	7.493	2.196	2.639
0.705	256.804	5.876	2.329	0.795
0.335	119.061	39.982	2.948	0.783
0.332	90.617	20.779	2.948	0.245
0.193	320.201	32.35	0.009	4.261
0.24	10.89	29.672	0.107	6.107
0.749	93.901	21.225	3.318	2.069
0.261	54.047	42.737	2.884	5.139
0.27	259.833	16.893	0.417	4.289
0.588	293.913	29.291	3.609	5.677
0.669	164.257	8.181	1.102	2.674
0.447	154.181	4.383	2.162	1.271
0.37	95.381	35.148	3.081	6.583
0.674	61.359	33.038	1.066	8.295
0.524	139.674	39.848	2.434	3.088
0.582	174.627	26.869	2.35	3.818
0.744	109.24	43.323	3.209	3.653
0.174	48.225	35.279	1.328	1.026
0.331	295.08	40.338	3.126	4.81
0.589	41.06	6.329	1.035	4.453
0.721	39.639	48.312	0.865	8.812
0.241	85.265	1.382	0.641	2.052
0.16	308.42	22.855	0.043	5.764
0.283	157.67	42.701	2.571	4.778
0.469	199.112	47.597	0.085	7.991
0.567	280.113	28.097	3.139	2.704
0.676	93.509	39.387	3.442	4.055
0.711	233.692	40.439	2.75	6.213
0.272	56.87	14.009	1.317	5.084
0.663	171.491	51.225	3.498	8.477
0.653	289.64	3.719	0.733	1.09
0.437	102.83	7.438	3.48	1.796
0.158	156.484	13.162	0.309	6.064
0.732	82.286	3.738	0.384	4.539
0.231	9.293	19.196	1.512	8.982
0.317	96.704	6.474	3.57	1.415
0.464	232.761	37.605	0.825	4.615
0.372	64.221	28.265	3.184	9.219
0.387	204.63	13.013	2.415	6.977
0.363	299.853	12.682	2.381	6.281
0.384	41.726	16.749	0.286	8.962
0.769	17.595	3.188	0.305	3.966
0.302	297.305	50.923	1.669	9.231
0.305	101.33	10.196	1.059	1.205
0.227	263.95	10.842	2.011	5.984
0.249	233.163	1.44	2.04	5.104
0.467	286.562	28.084	2.18	3.471
0.328	261.313	51.204	3.371	0.872
0.569	38.688	40.47	1.605	4.135
0.452	158.072	39.702	2.788	1.055
0.362	155.563	3.857	1.861	6.224
0.723	235.809	27.145	0.848	5.696
0.167	51.469	37.126	1.142	4.98
0.749	93.254	47.697	2.655	1.853
0.457	118.875	35.393	2.647	3.395
0.142	43.706	42.014	2.161	5.3
0.627	24.338	2.698	2.558	7.804
0.741	91.156	6.213	2.668	7.947
0.595	275.927	35.342	2.164	3.36
0.207	61.859	23.837	2.66	5.597
0.378	173.706	14.946	3.042	8.242
0.714	118.679	16.87	1.729	6.211
0.65	322.809	46.479	3.361	8.399
0.725	323.946	47.652	0.321	4.521
0.751	302.725	7.681	1.707	2.782
0.542	250.913	40.128	2.161	3.897
0.663	135.362	26.697	2.209	1.997
0.325	95.988	6.017	0.329	3.52
0.277	311.899	23.381	1.748	6.381
0.458	142.86	19.116	1.788	4.714
0.553	270.174	14.467	0.376	7.843
0.293	267.831	47.37	2.642	7.633
0.646	291.394	18.442	1.939	2.461
0.313	77.473	19.733	2.568	2.588
0.482	305.656	33.358	2.94	3.232
0.678	19.192	47.053	3.516	8.66
0.447	124.57	24.841	0.246	8.451
0.74	268.056	43.954	2.152	8.427
0.667	172.324	22.374	1.775	1.978
0.594	256.265	8.59	1.472	6.106
0.765	299.177	13.603	3.431	0.21
0.275	70.827	48.324	2.23	0.221
0.438	146.222	52.25	1.144	6.191
0.181	138.528	31.263	0.104	4.858
0.696	322.769	51.703	3.669	8.131
0.213	209.237	36.713	0.038	6.26
0.49	158.013	0.762	1.213	3.142
0.673	155.2	44.55	2.059	7.232
0.412	292.914	44.76	0.947	7.894
0.314	30.631	16.885	0.768	8.111
0.391	194.132	7.898	3.761	2.868
0.696	319.486	13.739	2.036	3.157
0.779	91.783	28.377	1.406	1.99
0.354	283.886	8.106	1.789	2.753
0.458	194.328	35.354	2.106	5.704
0.699	195.073	21.75	0.133	3.929
0.432	149.603	35.339	0.92	7.59
0.287	226.742	48.456	1.874	3.096
0.695	258.343	10.348	0.214	6.507
0.751	243.18	29.987	0.953	2.916
0.545	173.784	24.232	3.717	4.28
0.501	193.868	17.875	1.784	1.483
0.755	208.423	44.914	3.724	8.086
0.398	284.562	49.039	0.495	1.249
0.18	109.358	10.333	0.422	1.681
0.726	40.462	21.039	3.072	8.734
0.72	284.121	36.341	0.843	2.456
0.616	24.828	44.744	3.422	0.388
0.174	48.686	35.881	1.65	2.703
0.364	95.557	32.468	2.353	8.132

## Sheet: 2014
GINI	DE	rgdp	fdi	open
0.419	112.543	19.728	1.177	7.43
0.416	319.515	27.113	3.288	3.097
0.658	24.25	27.299	0.652	8.344
0.198	203.317	53.223	0.143	9.181
0.778	172.677	13.234	1.535	0.114
0.483	213.314	12.884	2.54	5.402
0.229	176.137	51.072	2.474	8.723
0.293	80.355	27.564	2.011	2.167
0.675	46.01	39.497	2.037	0.037
0.75	251.403	39.513	2.588	0.076
0.599	149.76	7.207	3.639	7.399
0.256	139.812	1.9	3.671	2.581
0.563	158.101	46.467	0.652	9.196
0.524	276.398	51.039	0.518	7.023
0.253	110.691	36.992	3.266	1.214
0.284	323.044	29.872	3.835	3.014
0.323	173.794	5.091	3.393	3.257
0.32	97.047	30.667	0.783	2.826
0.692	208.149	51.946	3.486	2.461
0.564	10.616	24.588	1.735	6.194
0.453	57.693	39.868	1.478	7.986
0.328	201.033	39.95	3.169	7.414
0.499	243.268	20.62	1.649	6.897
0.493	21.417	18.476	1.69	1.742
0.272	58.899	0.613	2.493	8.097
0.712	235.231	25.239	2.406	6.827
0.637	253.707	52.096	1.623	9.006
0.237	256.363	25.501	2.844	4.875
0.747	272.183	15.014	1.839	3.611
0.295	40.923	22.798	0.988	7.514
0.413	178.156	25.907	0.892	2.307
0.682	102.908	44.363	3.629	1.077
0.525	267.615	34.894	2.632	5.693
0.183	162.777	41.69	0.119	3.692
0.546	136.087	29.555	0.843	8.979
0.767	205.179	25.329	2.251	6.534
0.479	83.354	21.902	1.216	0.02
0.505	195.446	43.71	1.215	5.06
0.465	128.638	27.589	0.813	2.513
0.501	189.878	21.13	3.461	5.037
0.21	182.674	5.245	0.143	2.978
0.673	237.23	41.928	2.165	8.251
0.507	53.626	23.395	0.132	8.409
0.265	267.037	26.388	1.327	8.162
0.541	64.221	13.195	0.515	7.28
0.374	281.779	47.684	1.505	3.742
0.632	125.335	39.22	3.458	5.887
0.211	11.047	44.21	2.299	8.699
0.573	192.594	12.539	0.813	7.087
0.736	247.806	46.7	2.413	3.475
0.544	22.613	8.864	3.485	8.222
0.654	313.997	43.478	0.4	0.073
0.771	193.289	16.786	0.4	1.102
0.314	295.403	52.344	2.664	4.987
0.554	67.652	22.238	1.904	0.222
0.187	210.736	27.314	3.563	7.641
0.66	227.507	20.028	0.12	6.3
0.141	274.859	45.485	1.056	6.911
0.338	189.702	8.629	0.267	8.619
0.782	27.818	35.32	3.652	8.325
0.655	96.704	23.313	2.021	8.53
0.258	204.855	8.09	2.574	0.915
0.747	297.109	40.292	2.338	2.402
0.513	307.596	34.92	0.76	8.534
0.475	101.713	22.585	0.616	3.06
0.687	304.656	19.061	2.638	8.657
0.638	60.32	25.037	2.01	0.716
0.556	251.1	1.709	1.349	8.675
0.44	133.519	12.882	2.459	4.961
0.194	229.007	36.134	2.175	5.471
0.352	123.208	22.462	2.253	2.02
0.649	226.507	38.032	0.472	3.863
0.683	56.89	36.974	0.843	6.493
0.666	205.6	21.758	2.98	3.076
0.567	176.088	5.519	0.577	1.02
0.658	203.326	34.269	2.719	8.358
0.71	112.2	14.933	0.277	2.148
0.141	190.957	36.76	0.362	3.395
0.437	82.962	36.917	1.908	3.368
0.472	264.704	47.799	3.373	3.359
0.779	221.361	19.188	2.107	2.924
0.346	65.682	5.158	3.612	3.165
0.482	138.802	53.268	2.07	8.343
0.401	197.112	2.61	3.703	8.649
0.442	134.979	42.159	3.503	3.099
0.195	196.74	46.671	0.927	2.198
0.619	225.841	14.357	2.787	8.4
0.751	134.46	43.624	1.175	1.771
0.24	270.134	27.071	2.215	6.262
0.453	248.924	19.667	3.524	0.505
0.731	46.98	34.681	1.395	3.56
0.177	219.215	42.599	1.507	5.627
0.604	37.08	4.536	1.421	9.051
0.671	69.524	19.61	0.697	1.958
0.597	205.394	34.925	0.732	5.487
0.484	294.305	13.986	1.058	3.352
0.719	249.12	44.855	3.217	3.06
0.738	207.316	51.478	2.979	0.461
0.16	206.012	15.412	1.696	1.427
0.764	157.651	43.64	1.911	1.35
0.441	311.311	27.723	0.524	4.469
0.376	108.632	37.869	1.311	3.317
0.151	213.883	11.881	0.794	0.992
0.751	108.466	3.868	0.426	1.207
0.275	315.467	52.973	2.248	5.214
0.551	223.42	25.265	0.092	2.973
0.191	75.581	40.181	1.465	6.357
0.144	68.887	44.147	0.048	6.924
0.592	21.692	9.126	1.137	3.372
0.775	282.847	53.132	2.174	7.367
0.196	190.653	44.804	3.622	1.071
0.282	221.842	9.736	0.723	4.094
0.233	36.228	24.949	0.229	6.594
0.142	302.568	25.632	3.33	3.028
0.265	308.381	51.764	3.359	1.741
0.693	164.061	50.271	0.26	0.448
0.179	56.615	2.581	3.456	8.859
0.566	106.182	5.18	1.625	7.447
0.364	194.75	10.453	1.979	8.536
0.763	157.445	40.23	2.453	8.829
0.22	136.038	10.469	1.401	1.023
0.755	68.75	47.906	2.035	1.544
0.147	171.892	2.241	2.28	0.63
0.362	192.986	20.367	1.698	6.469
0.728	159.258	52.849	0.573	6.208
0.643	159.758	53.281	2.433	0.599
0.221	14.742	35.3	2.827	6.97
0.627	129.294	24.401	0.661	1.62
0.682	270.164	39.469	3.691	6.038
0.292	306.489	20.717	3.046	8.159
0.691	309.792	50.413	2.873	0.335
0.682	152.956	15.192	3.707	0.68
0.199	12.723	10.197	0.923	8.042
0.768	120.757	18.735	2.349	0.202
0.227	263.979	46.613	1.654	6.191
0.523	4.872	44.753	0.215	6.864
0.65	210.119	6.334	3.068	9.106
0.65	46.402	47.333	2.19	8.133
0.498	244.023	49.919	0.85	7.64
0.674	74.258	36.511	0.112	0.96
0.293	204.914	14.535	2.967	3.447
0.189	43.442	0.746	0.569	3.447
0.539	143.615	46.113	1.666	0.917
0.489	234.79	46.61	0.679	7.462
0.424	266.459	11.5	0.313	2.963
0.333	114.513	17.246	2.566	4.486
0.715	252.913	25.08	1.458	4.984
0.506	166.952	31.465	0.998	2.155
0.637	182.223	5.064	3.175	5.456
0.269	74.297	44.359	0.83	6.279
0.203	224.116	45.551	0.656	0.02
0.429	253.109	31.387	0.971	5.19
0.142	306.459	46.776	2.479	8.219
0.657	298.05	19.853	2.444	5.737
0.564	238.328	43.491	1.761	5.765
0.722	44.226	9.605	0.951	4.621
0.459	258.186	5.543	2.547	2.479
0.752	207.453	27.132	3.4	0.974
0.621	288.562	35.425	3.438	6.021
0.67	129.745	44.376	0.651	8.142
0.692	257.147	32.022	3.614	9.158
0.453	84.422	22.344	2.936	5.541
0.366	78.159	15.7	2.36	4.314
0.261	234.251	7.47	1.807	6.878
0.661	289.826	18.424	0.12	8.103
0.624	80.1	29.754	1.42	2.648
0.4	267.302	39.872	1.969	0.37
0.664	14.625	10.047	1.676	0.826
0.511	166.854	44.049	2.62	6.436
0.504	82.717	31.476	0.715	0.52
0.457	179.616	5.329	2.218	5.739
0.353	199.131	6.763	1.143	8.688
0.502	160.748	5.172	0.455	5.576
0.339	92.911	23.847	0.872	2.856
0.266	88.725	45.624	0.323	8.586
0.347	264.4	51.282	2.934	7.995
0.522	146.192	48.356	0.378	1.491
0.343	273.496	49.874	0.51	9.251
0.504	306.195	42.005	3.619	5.993
0.77	248.189	18.246	0.562	6.024
0.479	143.654	5.804	0.394	9.186
0.259	322.299	43.705	2.449	7.675
0.65	51.812	17.121	3.492	4.517
0.299	324.612	19.749	2.969	2.24
0.45	188.653	35.224	3.137	5.263
0.272	225.841	38.943	1.077	9.08
0.516	211.226	20.476	0.247	5.51
0.662	279.573	13.17	2.866	5.72
0.458	178.989	26.386	1.367	1.791
0.47	115.151	46.466	3.195	2.875
0.325	114.808	50.847	0.879	5.572
0.686	221.401	40.521	3.196	7.177
0.697	191.956	29.882	1.306	6.399
0.252	318.104	47.514	0.934	3.722
0.323	151.025	4.094	2.405	0.853
0.764	167.962	20.44	2.009	4.239
0.78	317.79	12.743	0.973	7.784
0.67	293.168	44.064	2.494	3.577
0.591	26.965	32.481	2.374	7.076
0.284	166.335	2.669	0.012	7.355
0.758	180.126	29.717	0.821	0.803
0.155	108.162	28.926	0.737	8.682
0.745	314.046	31.133	2.899	0.657
0.53	192.358	18.257	0.531	4.639
0.56	80.58	16.375	2.399	5.152
0.142	258.519	29.693	0.812	3.22
0.208	303.323	16.626	3.512	5.744
0.743	201.307	11.078	0.552	7.457
0.607	83.873	27.704	2.904	8.455
0.742	276.8	35.959	2.264	0.804
0.657	129.559	7.258	3.225	1.082
0.503	219.362	44.55	0.471	6.912
0.237	265.302	22.319	3.094	0.754
0.386	278.476	16.958	2.794	7.018
0.389	188.536	3.274	3.221	1.162
0.62	204.855	49.403	0.334	0.08
0.563	43.04	15.914	1.664	3.425
0.216	114.739	51.174	0.169	7.859
0.249	25.436	2.398	3.572	4.065
0.25	211.275	48.843	2.481	8.746
0.677	138.184	22.279	1.307	0.26
0.738	277.182	32.627	1.537	1.758
0.537	317.869	12.596	0.818	3.058
0.442	259.754	20.874	3.832	8.738
0.263	267.253	22.185	3.407	7.078
0.512	188.673	36.011	1.236	4.846
0.188	174.686	50.411	2.963	4.348
0.25	131.99	15.943	1.554	7.441
0.738	285.503	14.818	1.155	2.402
0.522	273.575	9.939	1.943	0.829
0.177	118.905	33.776	3.14	7.323
0.769	97.174	7.87	3.09	2.392
0.618	133.94	20.837	2.051	1.887
0.147	229.771	39.537	1.659	5.902
0.532	85.314	34.951	1.795	0.788
0.638	214.275	43.193	2.539	2.984
0.392	206.022	38.727	0.831	8.269
0.631	216.97	6.749	2.098	7.08
0.653	231.692	6.985	3.216	5.593
0.331	187.036	7.784	3.119	5.589
0.375	56.38	35.632	3.257	8.433
0.671	274.114	48.688	3.399	9.214
0.689	317.78	32.719	2.945	4.213
0.672	303.548	53.159	1.403	2.28
0.385	279.377	27.383	2.497	8.61
0.677	184.095	6.027	2.158	4.607
0.779	311.929	50.63	3.796	0.625
0.694	298.844	46.767	1.473	6.048
0.162	19.614	10.71	0.813	1.531
0.318	237.377	4.2	0.147	7.908
0.43	228.027	53.49	3.703	4.759
0.219	205.424	43.25	1.707	6.024
0.369	81.256	14.464	1.455	4.704
0.743	294.982	41.196	2.124	7.254
0.629	246.65	32.342	0.844	8.933
0.695	30.013	34.909	3.037	2.292
0.503	244.111	32.871	1.728	8.068
0.626	172.01	35.336	2.368	2.089
0.655	86.491	25.396	1.699	0.551
0.666	73.425	23.773	0.694	5.987
0.656	110.887	1.563	0.87	7.243
0.622	26.72	9.892	0.117	6.425
0.569	286.003	21.602	0.32	4.403
0.624	16.448	52.336	0.564	6.149
0.224	123.11	3.646	3.575	6.922
0.243	243.445	11.796	1.073	2.788
0.696	186.046	25.496	3.233	4.396
0.777	194.407	15.658	2.868	1.979
0.506	186.467	18.071	1.895	3.954
0.439	136.773	24.682	2.699	3.382
0.702	90.97	33.077	2.631	6.581
0.679	292.855	5.527	2.007	0.106
0.426	251.364	33.931	1.265	1.335
0.42	104.006	3.813	1.538	0.023
0.54	150.78	13.166	3.157	0.705
0.337	171.794	1.78	3.187	1.453
0.691	289.483	2.054	0.072	7.094
0.702	129.892	27.963	0.95	5.662
0.705	230.114	15.232	1.085	8.082
0.163	298.971	32.726	0.445	6.933

## Sheet: 2015
GINI	DE	rgdp	fdi	open
0.771	258.402	48.272	3.848	0.238
0.219	253.521	51.106	0.886	0.635
0.272	226.135	43.943	2.579	1.052
0.461	244.719	49.371	0.624	2.118
0.329	145.595	37.846	0.384	2.963
0.443	151.417	2.809	3.843	6.255
0.765	185.997	31.989	3.028	3.741
0.601	306.087	45.44	2.562	2.632
0.29	222.057	2.989	2.899	5.504
0.452	174.686	2.988	1.647	8.03
0.565	109.083	17.011	2.893	7.131
0.674	232.574	2.884	2.886	3.726
0.314	83.785	43.143	1.183	4.319
0.457	20.584	28.345	0.412	8.707
0.473	148.506	12.787	1.425	3.481
0.7	63.741	22.191	3.159	4.004
0.459	203.111	41.23	2.248	8.036
0.252	192.397	9.502	3.817	1.505
0.25	259.96	30.884	0.268	6.749
0.456	193.005	48.49	0.926	3.873
0.697	63.672	36.78	0.222	4.311
0.418	87.118	17.551	1.648	5.879
0.207	197.524	4.928	3.582	6.664
0.238	296.197	25.825	3.35	5.617
0.629	129.971	34.854	1.537	2.45
0.356	316.869	21.898	0.829	5.639
0.764	298.04	46.411	2.606	2.739
0.668	69.985	11.363	2.59	5.088
0.153	314.81	41.301	2.797	8.549
0.556	120.316	29.78	1.623	6.153
0.223	293.756	32.751	1.245	5.111
0.753	103.81	12.525	1.807	8.889
0.208	294.011	27.671	1.997	7.53
0.761	152.044	12.538	1.12	6.075
0.365	298.706	47.277	2.218	4.786
0.183	85.265	25.99	1.233	4.397
0.487	112.965	32.963	2.207	3.28
0.154	221.489	4.731	0.019	7.709
0.161	244.905	35.414	2.625	3.881
0.556	49.685	41.577	2.31	9.101
0.325	10.841	52.517	3.514	6.076
0.246	20.937	46.359	2.219	0.34
0.729	307.9	37.738	3.395	6.602
0.586	267.909	12.691	1.06	6.232
0.294	155.122	27.278	0.208	9.244
0.485	122.678	36.1	2.498	3.63
0.533	203.728	53.528	0.396	5.967
0.585	23.074	33.598	1.71	4.257
0.422	176.009	7.995	2.165	1.654
0.153	43.5	14.276	1.977	3.523
0.746	217.901	46.969	0.296	5.928
0.314	184.507	35.794	2.424	8.722
0.279	156.857	12.112	0.936	2.427
0.428	291.933	42.004	0.34	6.676
0.414	242.719	51.224	1.918	2.782
0.364	194.162	39.238	3.448	5.1
0.722	79.492	19.137	3.684	7.06
0.211	57.605	36.084	0.636	8.811
0.693	4.48	33.973	1.623	2.547
0.155	154.975	5.536	1.122	0.405
0.296	22.946	46.496	1.46	7.27
0.216	27.583	51.886	2.659	1.143
0.377	290.14	9.985	2.059	7.477
0.158	242.464	10.668	2.614	9.258
0.268	41.668	9.213	2.673	1.531
0.543	61.918	48.021	1.44	4.746
0.702	325.308	11.262	1.755	2.079
0.773	99.468	49.489	1.674	4.39
0.323	94.479	47.877	2.104	1.216
0.431	249.757	49.283	1.561	6.991
0.352	106.162	29.125	2.806	1.44
0.314	70.68	30.502	0.437	4.311
0.197	235.211	20.615	0.886	4.855
0.227	217.137	6.817	2.094	2.894
0.588	267.949	16.054	2.528	7.046
0.642	192.113	15.6	2.142	3.302
0.234	151.466	10.251	1.822	0.979
0.757	68.965	6.838	1.467	6.24
0.138	262.754	8.623	2.486	6.965
0.355	76.973	43.52	1.888	9.063
0.655	189.545	12.046	2.847	9.118
0.754	84.452	20.814	0.202	1.852
0.407	276.868	35.08	0.77	4.472
0.171	109.446	15.972	0.659	4.282
0.295	61.457	16.802	1.769	6.437
0.428	300.343	7.485	0.676	0.152
0.65	273.006	28.021	0.912	8.291
0.414	22.045	45.81	0.256	4.859
0.361	262.489	33.577	0.36	8.839
0.237	313.007	36.966	1.126	7.981
0.448	302.911	42.081	3.332	5.554
0.438	85.589	49.215	0.508	3.287
0.453	147.163	47.039	1.637	5.886
0.362	112.504	27.556	2.357	2.759
0.723	293.668	42.522	1.136	8.066
0.489	24.054	41.876	2.731	6.944
0.773	261.431	37.087	3.829	9.1
0.256	31.523	38.251	1.229	1.724
0.661	241.092	41.926	0.147	7.797
0.397	240.975	27.181	2.179	6.104
0.346	309.469	2.691	0.335	5.582
0.548	300.902	18.196	0.932	7.767
0.455	298.373	9.974	0.129	6.256
0.748	148.339	34.914	0.511	7.351
0.661	31.758	11.549	0.719	2.44
0.227	222.018	9.078	0.564	6.948
0.167	87.481	15.308	3.379	9.226
0.28	111.906	46.945	1.693	4.225
0.688	154.132	5.386	1.011	0.269
0.411	16.997	19.914	1.751	2.914
0.747	254.491	24.49	3.079	3.367
0.307	197.896	50.211	3.069	2.284
0.428	85.412	18.856	3.273	7.084
0.541	228.154	39.898	2.518	4.027
0.714	136.146	29.155	2.156	0.611
0.255	307.89	6.538	2.921	7.436
0.218	122.247	11.557	1.111	5.041
0.224	121.845	45.137	0.726	4.007
0.364	19.045	32.436	3.453	0.19
0.269	25.818	32.606	1.502	2.137
0.716	21.31	24.169	0.223	9.108
0.314	245.689	40.714	0.445	1.496
0.547	252.766	35.478	2.681	0.515
0.765	194.387	49.3	1.436	3.489
0.464	91.274	17.31	2.231	0.402
0.342	316.82	46.917	1.11	6.781
0.152	238.25	32.337	2.121	3.338
0.725	48.362	42.255	3.763	5.627
0.442	197.798	51.073	1.612	2.984
0.69	159.415	18.042	1.439	7.002
0.604	151.848	48.083	3.226	3.535
0.702	272.742	33.758	1.658	2.262
0.283	264.616	4.776	1.141	3.484
0.202	8.048	26.865	1.812	4.73
0.252	75.405	16.245	3.818	8.784
0.743	31.817	6.249	2.841	2.879
0.72	233.31	25.174	3.048	0.878
0.176	186.82	13.798	2.349	8.681
0.479	35.385	7.705	0.474	8.406
0.49	264.498	44.279	1.667	7.006
0.14	174.186	1.147	0.597	6.158
0.298	13.88	17.132	3.563	8.093
0.615	117.826	23.823	2.504	0.456
0.678	7.048	33.692	1.371	7.424
0.481	116.787	48.581	0.614	1.432
0.678	116.474	24.313	2.94	3.984
0.269	308.008	25.009	0.214	5.596
0.414	286.866	33.298	3.595	5.268
0.668	292.57	38.286	1.335	2.273
0.691	297.873	42.489	2.059	8.449
0.315	185.056	43.923	1.942	0.905
0.39	100.174	21.495	0.078	6.041
0.557	73.356	44.634	2.403	1.378
0.424	32.013	5.498	2.168	1.883
0.564	47.637	46.854	1.491	7.722
0.645	302.019	27.032	3.266	7.264
0.673	152.387	12.89	2.269	2.161
0.573	150.682	9.513	2.808	0.019
0.151	67.818	28.901	2.026	7.399
0.429	242.709	35.744	0.203	2.337
0.747	149.113	45.644	1.935	3.677
0.163	273.183	17.234	0.729	7.715
0.593	12.802	6.488	0.541	2.422
0.378	88.216	46.136	1.551	2.081
0.362	38.747	30.581	1.165	6.625
0.157	178.597	53.142	3.658	2.123
0.189	307.116	21.594	1.026	7.868
0.408	82.531	36.802	0.621	5.935
0.202	157.121	9.974	2.238	3.66
0.75	312.997	29.691	2.159	9.189
0.301	229.977	33.392	2.931	3.611
0.588	54.018	6.478	2.69	7.622
0.151	152.407	14.171	3.525	5.246
0.4	317.525	14.868	2.894	8.733
0.598	122.923	23.774	2.173	2.647
0.356	59.046	8.786	1.234	4.293
0.446	306.028	16.974	1.81	8.746
0.498	83.864	27.932	0.912	0.575
0.591	190.614	33.378	1.44	6.66
0.755	5.039	24.279	3.458	1.349
0.195	134.332	7.977	1.074	8.246
0.551	295.942	14.676	2.023	3.978
0.637	200.592	30.332	1.441	4.219
0.538	109.691	16.114	1.059	0.507
0.769	262.832	44.281	0.362	8.384
0.649	219.695	43.606	3.717	8.067
0.415	51.763	17.755	0.738	4.932
0.495	38.482	11.947	0.172	0.317
0.64	236.172	11.471	0.895	0.801
0.607	298.549	48.553	3.262	6.607
0.296	57.517	17.056	2.809	5.713
0.391	183.106	28.053	2.581	5.964
0.768	182.9	16.93	1.185	5.339
0.309	250.561	7.671	3.184	5.178
0.387	270.977	14.884	0.094	2.835
0.309	32.483	49.515	1.972	3.492
0.669	282.749	31.696	1.03	5.008
0.311	224.851	43.384	1.709	4.48
0.733	267.478	41.102	3.147	1.486
0.439	310.586	41.556	3.086	6.384
0.404	174.333	22.156	2.426	6.467
0.149	209.815	7.467	0.13	5.227
0.686	317.859	41.371	3.585	6.888
0.157	299.804	46.765	0.204	0.028
0.21	280.534	36.236	1.283	8.733
0.48	111.887	51.044	3.091	1.335
0.28	228.752	29.9	0.729	4.227
0.745	236.015	25.122	3.844	3.084
0.78	123.462	53.572	0.413	0.764
0.721	193.74	46.621	1.304	6.833
0.324	316.339	26.875	3.764	4.061
0.361	193.927	21.855	1.963	6.488
0.425	102.722	18.887	2.939	2.109
0.234	115.484	51.408	1.462	9.159
0.196	147.594	0.948	0.38	3.043
0.41	210.031	1.872	2.403	9.108
0.486	203.062	27.115	1.189	8.011
0.528	121.914	50.232	0.224	5.374
0.355	157.631	10.702	0.556	1.445
0.346	127.736	41.863	0.439	3.367
0.427	178.038	18.919	1.234	1.298
0.418	49.783	0.612	1.778	4.676
0.182	171.363	23.07	3.653	1.392
0.697	57.821	6.663	2.734	0.225
0.407	135.832	15.745	1.659	3.578
0.29	19.496	9.252	2.881	5.621
0.731	259.323	26.828	1.326	6.908
0.352	259.941	37.382	1.708	2.401
0.509	292.57	40.918	1.478	3.969
0.341	91.048	18.526	2.417	7.362
0.437	204.042	25.221	3.364	5.264
0.182	53.626	23.316	0.778	5.957
0.23	104.026	13.514	2.079	6.426
0.537	179.077	51.959	1.826	7.731
0.453	116.248	48.589	2.148	6.268
0.324	24.603	21.491	3.758	3.927
0.309	37.659	34.261	0.915	6.111
0.724	76.414	26.032	3.281	1.211
0.556	83.158	36.155	1.757	7.876
0.612	68.828	8.034	3.269	7.334
0.189	93.273	24.41	3.603	6.224
0.236	238.544	18.251	2.836	3.671
0.384	103.418	46.068	0.416	1.814
0.506	109.622	23.659	1.09	1.689
0.268	261.489	38.348	1.946	6.128
0.596	287.915	51.813	0.861	5.811
0.454	118.032	6.483	2.132	7.941
0.288	205.542	52.012	2.67	2.471
0.313	240.092	51.819	2.449	7.367
0.342	65.564	21.661	3.826	2.571
0.342	107.192	50.101	0.233	1.06
0.494	139.547	3.789	3.307	7.328
0.599	64.319	16.241	2.674	5.446
0.401	189.202	41.984	1.162	0.422
0.714	62.212	8.581	0.966	5.94
0.728	25.024	46.885	0.823	8.478
0.395	256.079	41.538	3.843	4.707
0.657	200.474	36.903	3.183	1.679
0.781	123.756	10.791	2.831	2.022
0.623	91.93	11.513	2.079	1.949
0.33	257.402	13.151	3.375	5.662
0.346	253.413	21.049	0.296	6.621
0.452	53.204	18.864	3.665	6.183
0.211	225.096	19.694	0.277	8.985
0.696	176.823	43.566	1.713	2.11
0.317	251.619	50.9	2.8	4.777
0.693	255.344	33.878	1.344	2.801
0.55	308.704	7.417	2.281	9.223
0.299	117.336	3.342	1.868	2.213
0.45	137.783	20.843	2.228	5.443
0.408	307.577	24.889	2.207	6.145
0.597	21.77	23.719	1.9	4.668
0.138	187.614	9.311	1.315	9.014
0.611	60.918	34.808	1.935	4.702
0.741	104.281	40.369	3.076	7.699
0.154	102.252	35.606	1.498	2.969
0.427	282.945	8.838	0.948	2.346
0.336	270.693	42.629	0.34	3.82
0.318	213.932	33.022	3.438	0.832
0.394	191.662	9.419	1.026	0.118

## Sheet: 2016
GINI	DE	rgdp	fdi	open
0.495	27.945	49.431	3.247	1.303
0.575	286.16	26.937	2.158	6.334
0.213	44.971	30.727	0.11	2.538
0.763	150.329	47.17	2.815	5.207
0.53	187.624	6.454	3.339	8.031
0.459	147.124	12.204	2.101	8.404
0.577	32.346	5.931	1.315	0.258
0.307	27.779	25.351	2.589	1.143
0.51	246.777	50.313	1.4	3.985
0.553	52.645	27.573	0.853	3.159
0.365	24.76	15.037	1.541	7.183
0.231	86.059	41.326	1.711	4.497
0.51	229.428	41.242	2.174	2.502
0.575	124.668	15.377	3.793	7.499
0.254	198.612	44.411	1.061	0.942
0.621	257.235	32.956	2.226	2.038
0.696	79.825	24.001	0.568	1.897
0.391	184.919	27.712	1.827	7.086
0.544	37.502	41.579	1.872	4.04
0.562	265.802	31.844	2.613	1.649
0.31	156.67	42.592	1.271	6.961
0.213	78.953	19.905	1.769	8.722
0.64	290.914	11.112	0.002	1.974
0.743	55.929	14.872	2.033	5.996
0.247	312.723	8.964	0.664	7.238
0.385	68.642	12.412	0.05	0.22
0.425	231.163	12.857	1.192	9.212
0.386	191.692	48.74	0.087	5.546
0.756	18.888	18.445	1.573	8.401
0.286	18.193	26.194	0.692	0.929
0.405	135.273	44.239	0.259	2.103
0.429	72.474	39.789	1.326	0.456
0.352	225.321	46.272	2.127	4.773
0.724	114.092	18.607	2.904	1.827
0.411	128.971	27.099	1.431	7.178
0.742	316.732	18.79	1.024	0.713
0.369	104.349	1.405	2.265	7.85
0.334	238.122	20.337	1.336	6.101
0.169	180.675	39.886	0.679	8.335
0.749	90.352	7.804	0.083	4.802
0.607	287.836	26.498	0.027	0.335
0.665	91.264	11.013	1.554	6.161
0.237	90.99	8.055	3.479	7.694
0.244	229.409	27.592	2.4	8.124
0.187	283.886	5.022	1.874	4.635
0.154	78.63	52.207	1.136	6.178
0.183	90.117	1.097	2.876	5.443
0.743	42.824	35.112	0.111	4.423
0.652	79.414	20.549	3.74	5.674
0.691	235.172	3.324	0.693	0.147
0.229	246.493	30.863	2.865	1.99
0.32	250.747	31.404	0.404	3.637
0.297	37.227	39.745	1.785	0.33
0.546	93.058	28.52	2.953	5.306
0.661	262.489	22.331	0.395	0.705
0.283	265.155	23.325	2.821	1.677
0.613	101.066	33.781	1.142	5.937
0.56	303.637	53.44	2.453	5.373
0.715	108.789	18.152	3.274	3.456
0.545	20.427	26.396	0.034	8.885
0.306	125.452	29.439	0.581	3.85
0.603	242.719	16.304	1.157	5.272
0.265	182.704	15.396	1.156	4.993
0.759	20.408	4.386	3.643	7.828
0.327	95.753	31.878	2.407	2.386
0.332	120.561	26.691	2.384	5.504
0.223	157.249	26.12	1.61	6.166
0.17	174.166	38.912	2.031	2.776
0.549	128.108	52.723	2.387	0.676
0.547	219.411	49.221	2.928	5.26
0.464	23.897	25.356	2.144	5.749
0.373	80.217	41.351	2.346	3.723
0.58	299.226	26.419	1.301	0.715
0.518	319.888	28.583	1.348	9.1
0.207	247.757	6.922	2.481	0.092
0.707	46.539	42.812	1.869	5.438
0.141	195.955	7.576	0.601	6.56
0.466	289.728	20.044	3.73	7.379
0.314	41.403	22.758	1.247	5.942
0.14	46.167	3.196	2.275	8.124
0.566	161.561	7.966	0.653	0.526
0.688	78.522	22.184	2.453	7.125
0.187	311.517	1.96	0.37	6.02
0.529	71.024	16.03	0.8	1.286
0.275	274.379	25.042	2.628	2.029
0.736	91.911	30.549	1.858	0.206
0.334	6.94	20.677	3.775	8.626
0.627	47.284	9.18	2.342	3.664
0.578	320.701	44.869	1.629	4.475
0.423	188.879	8.971	0.766	1.043
0.698	130.471	23.584	2.8	0.49
0.195	205.502	30.269	1.958	6.769
0.51	9.224	41.024	3.009	6.928
0.279	202.817	32.096	1.889	3.675
0.667	288.856	39.287	0.534	2.648
0.389	68.828	4.782	1.083	7.485
0.265	119.512	17.495	3.151	0.809
0.664	229.742	30.693	0.507	8.939
0.529	116.405	49.502	1.891	8.573
0.433	164.335	2.623	3.07	5.014
0.295	298.804	11.114	1.401	7.969
0.361	51.567	29.682	3.182	8.634
0.613	81.825	24.035	2.328	5.078
0.597	124.178	7.2	1.196	8.779
0.199	302.039	48.484	3.715	2.605
0.314	113.171	45.285	1.858	3.334
0.477	203.14	23.825	2.353	3.36
0.534	172.382	10.664	1.237	6.62
0.567	68.299	25.977	3.675	7.818
0.436	209.149	0.934	0.432	5.534
0.166	173.294	35.61	3.554	2.94
0.416	306.244	12.732	2.98	4.7
0.295	289.659	38.102	1.77	4.838
0.326	226.301	48.052	3.698	2.957
0.744	63.594	23.812	1.72	1.044
0.371	313.889	4.276	2.059	5.142
0.285	150.241	9.11	2.28	1.257
0.176	61.153	7.364	0.154	0.371
0.35	289.993	22.271	2.238	7.211
0.506	76.13	43.403	2.124	5.03
0.244	315.212	1.694	2.368	7.422
0.468	167.952	13.878	2.946	3.617
0.344	9.293	9.015	0.02	9.022
0.235	82.06	27.952	2.217	3.162
0.77	139.194	4.578	1.458	8.061
0.624	177.715	20.554	2.9	8.653
0.417	17.516	23.067	3.183	6.129
0.489	321.956	14.579	3.406	5.596
0.679	64.26	42.553	3.066	2.369
0.345	255.393	31.664	2.122	7.468
0.458	324.24	1.295	0.264	2.929
0.439	56.448	51.945	3.419	7.121
0.464	104.339	47.133	2.427	5.183
0.589	66.495	46.665	1.415	8.846
0.272	81.345	6.469	0.379	2.989
0.684	158.317	6.972	0.15	4.509
0.547	247.11	13.211	1.542	8.402
0.193	20.074	47.669	1.938	2.502
0.141	317.594	6.312	3.645	6.675
0.674	248.189	48.719	3.676	0.155
0.717	93.881	38.954	2.552	8.241
0.542	301.804	18.919	2.41	3.465
0.405	134.901	33.812	0.414	8.798
0.377	28.945	41.462	0.466	5.672
0.359	35.63	31.889	1.756	4.877
0.779	115.896	13.201	2.103	3.38
0.476	307.312	47.696	3.276	6.982
0.415	251.747	49.498	0.627	4.05
0.71	321.985	4.239	0.787	6.017
0.455	36.629	41.422	2.526	2.619
0.616	120.875	5.113	1.986	8.316
0.361	192.427	46.148	3.813	0.3
0.38	321.505	50.987	3.238	5.746
0.483	252.854	12.447	2.598	5.464
0.447	110.759	48.777	3.504	7.96
0.374	239.838	21.839	3.076	8.102
0.186	111.142	32.24	1.671	7.224
0.634	175.637	29.748	3.359	4.077
0.753	66.632	47.903	0.984	1.324
0.722	50.93	15.66	1.194	0.518
0.168	269.762	15.548	0.493	5.05
0.518	222.067	52.196	1.589	0.19
0.608	145.065	39.106	3.039	3.512
0.488	232.006	45.503	0.553	5.61
0.321	86.461	14.8	2.436	5.096
0.374	325.132	21.051	3.82	6.91
0.241	241.141	11.151	1.838	8.01
0.322	249.208	44.516	2.847	4.677
0.145	15.017	28.384	0.269	6.905
0.236	157.994	43.825	1.524	5.483
0.404	319.27	49.428	3.655	6.451
0.242	206.296	44.196	2.828	8.377
0.184	234.829	26.888	1.829	7.947
0.231	119.238	40.041	0.69	3.129
0.268	67.132	26.44	0.413	1.447
0.541	156.582	22.383	0.814	5.49
0.658	185.899	44.497	2.632	1.088
0.581	37.815	30.544	0.288	0.112
0.716	251.403	13.295	2.002	4.695
0.689	90.411	27.725	2.719	2.189
0.345	252.423	24.37	3.622	6.085
0.2	104.359	51.119	1.238	2.902
0.253	285.366	15.153	0.18	7.884
0.413	46.216	51.917	1.462	3.961
0.486	185.007	49.457	3.757	4.594
0.197	23.995	23.543	2.132	2.717
0.695	168.011	46.505	3.13	1.961
0.423	274.927	49.127	1.132	0.669
0.776	253.54	25.678	3.243	4.682
0.212	255.01	49.748	1.59	0.73
0.199	20.074	50.781	3.79	4.501
0.528	263.283	51.234	0.587	1.313
0.572	41.991	32.257	1.132	2.498
0.332	43.902	30.36	2.071	8.483
0.471	237.936	43.778	1.69	4.059
0.333	78.826	35.825	1.711	3.069
0.764	234.897	34.951	3.827	2.257
0.406	296.226	27.843	0.311	2.974
0.539	308.175	38.454	3.201	3.498
0.264	272.722	25.898	1.466	5.976
0.759	58.448	17.835	1.165	1.092
0.464	212.726	10.358	1.637	5.662
0.724	267.527	24.493	0.278	6.332
0.386	270.085	25.176	2.105	4.145
0.193	222.42	24.857	3.814	7.347
0.504	226.742	25.364	0.894	5.614
0.14	281.514	37.486	3.092	7.718
0.559	156.014	2.843	2.506	0.052
0.465	171.883	53.202	2.198	8.096
0.14	172.196	22.412	1.958	7.153
0.401	78.198	7.781	3.182	0.794
0.674	5.627	8.887	1.165	0.555
0.255	137.028	32.075	2.389	0.786
0.235	79.365	2.91	3.146	5.562
0.175	133.98	7.194	0.37	4.462
0.66	60.389	50.474	0.817	4.17
0.726	323.289	41.09	3.084	4.774
0.567	236.093	34.542	1.182	4.53
0.312	245.424	53.328	0.959	2.92
0.291	74.493	22.721	2.754	3.053
0.392	21.653	47.305	3.475	0.99
0.166	203.258	12.62	2.79	8.522
0.357	274.682	36.633	0.83	6.757
0.415	169.942	13.693	0.128	9.232
0.53	222.538	4.491	2.602	2.539
0.166	166.992	31.841	0.099	1.931
0.363	308.42	43.655	3.735	5.539
0.475	239.357	4.177	0.747	8.163
0.454	308.518	17.953	2.846	0.765
0.353	141.076	31.009	3.11	5.576
0.398	200.053	50.637	3.498	3.189
0.398	235.221	24.566	3.747	6.547
0.309	117.444	39.632	1.275	8.118
0.193	80.845	51.48	0.528	0.184
0.738	231.751	3.35	3.594	7.942
0.424	311.693	1.513	3.109	3.43
0.375	199.455	16.56	0.806	7.138
0.687	276.241	37.052	0.078	1.877
0.264	296.668	52.825	2.807	1.489
0.506	266.959	38.481	0.285	5.22
0.361	318.29	10.423	1.75	8.405
0.448	267.547	38.738	0.329	5.228
0.583	301.196	0.663	1.126	9.126
0.599	142.997	44.681	2.421	6.223
0.564	261.617	44.613	1.838	8.251
0.356	148.035	17.369	2.685	4.816
0.508	151.378	3.984	0.921	8.458
0.236	145.938	39.858	0.029	9.049
0.641	120.091	45.008	0.013	2.753
0.555	248.757	1.334	0.47	5.298
0.636	96.243	2.708	3.509	2.185
0.635	137.959	49.423	0.919	6.486
0.45	245.797	2.104	1.239	6.248
0.276	179.165	4.556	3.594	8.72
0.755	113.22	25.307	3.164	1.79
0.667	75.866	15.849	2.339	8.453
0.635	298.04	31.337	2.16	8.653
0.337	284.661	37.798	1.004	0.176
0.781	72.112	2.447	1.854	6.896
0.226	41.197	19.659	1.285	7.854
0.329	156.553	34.924	1.168	5.009
0.14	71.151	42.577	0.44	3.868
0.197	4.96	24.877	0.429	4.907
0.392	273.526	16.194	2.112	5.974
0.6	182.998	20.921	1.143	3.761
0.609	190.868	27.79	1.388	8.473
0.264	291.384	46.243	1.13	1.615
0.417	173.088	17.861	1.776	0.5
0.707	77.855	40.383	2.105	8.308
0.372	291.022	26.225	2.174	0.532
0.743	123.041	20.212	0.304	5.541
0.234	217.235	34.115	0.593	1.266
0.304	237.201	2.816	2.226	7.959
0.505	283.18	44.947	1.274	6.601
0.562	159.268	2.882	2.325	4.475
0.149	296.854	9.479	3.417	4.564
0.445	38.796	27.866	0.568	0.604
0.621	225.753	51.009	1.163	3.267
0.596	29.337	43.186	2.732	5.11
0.63	23.162	26.404	1.229	0.39

## Sheet: 2017
GINI	DE	rgdp	fdi	open
0.573	288.669	32.991	1.012	5.369
0.609	184.801	46.81	3.502	2.12
0.675	172.069	4.7	3.46	7.839
0.32	324.328	29.584	2.508	7.79
0.458	14.517	12.632	0.934	1.736
0.274	159.699	20.452	1.426	0.373
0.375	55.586	27.579	1.519	6.116
0.369	138.184	24.409	0.95	1.892
0.404	52.469	47.103	3.785	0.342
0.43	280.524	27.697	0.756	5.701
0.378	78.679	19.919	3.493	6.89
0.164	139.841	27.641	1.475	9.067
0.543	5.98	29.218	2.446	2.504
0.775	30.807	43.041	3.233	3.112
0.349	324.887	12.271	3.198	0.311
0.237	140.262	5.97	0.438	5.748
0.364	96.665	16.47	3.042	2.141
0.544	263.891	47.845	2.969	5.082
0.143	263.724	49.808	2.048	7.905
0.299	299.598	41.724	1.819	5.112
0.662	123.384	36.39	1.759	8.883
0.466	263.548	11.021	0.532	6.543
0.773	61.085	44.762	2.021	5.824
0.27	126.53	13.229	2.157	6.061
0.199	95.488	44.472	3.512	7.832
0.646	59.575	48.396	3.379	0.276
0.215	256.932	47.419	0.974	0.174
0.716	127.961	34.715	3.137	4.513
0.595	302.205	42.962	0.098	0.931
0.756	259.872	46.474	1.186	6.728
0.328	221.459	2.633	1.546	3.548
0.199	56.831	53.201	2.749	4.775
0.506	25.122	24.075	1.06	1.777
0.215	171.873	25.007	3.015	2.787
0.273	137.449	47.544	0.46	9.118
0.286	71.278	49.126	2.764	1.208
0.336	42.736	11.097	0.165	8.447
0.232	285.582	46.851	1.381	9.065
0.451	175.431	46.236	0.332	7.708
0.264	37.541	33.666	2.748	6.853
0.44	104.682	20.039	1.571	2.112
0.243	255.785	47.94	0.335	7.286
0.701	324.298	53.383	3.093	5.328
0.68	78.159	16.728	2.903	6.635
0.584	57.438	3.172	0.192	5.254
0.283	61.418	39.838	3.481	2.862
0.689	4.333	31.41	0.099	3.25
0.338	167.207	40.112	1.415	4.395
0.332	295.707	21.36	1.732	6.53
0.524	297.55	50.144	2.581	6.119
0.396	282.877	35.932	2.959	9.203
0.702	268.204	25.564	0.87	4.343
0.408	264.783	17.097	0.043	8.33
0.507	284.827	41.03	1.581	6.514
0.25	111.161	42.496	2.785	4.761
0.425	101.252	9.487	1.694	3.586
0.201	323.387	18.544	1.164	4.037
0.255	229.507	19.709	0.952	0.335
0.772	322.818	46.051	2.239	2.294
0.372	34.953	36.783	1.051	2.98
0.468	232.163	40.377	0.083	2.188
0.634	16.693	50.829	0.328	7.35
0.602	67.642	30.429	0.37	5.439
0.591	262.626	20.41	2.151	1.871
0.607	219.881	34.472	3.467	6.378
0.642	227.429	13.323	2.213	7.247
0.519	63.604	14.978	1.276	6.485
0.572	79.571	5.815	2.253	2.472
0.204	140.664	4.747	0.532	3.285
0.597	210.511	31.453	1.432	9.127
0.746	231.349	40.826	3.779	1.281
0.335	202.062	33.192	2.892	7.963
0.673	104.761	2.798	2.303	6.558
0.508	84.462	43.786	0.972	8.962
0.406	312.723	38.744	0.699	6.911
0.201	309.449	36.7	2.903	3.034
0.572	23.525	12.593	1.294	5.233
0.69	215.784	23.141	0.304	1.972
0.619	30.758	24.428	2.793	7.188
0.609	210.227	34.231	2.329	2.807
0.392	166.139	24.203	2.696	3.322
0.346	231.143	0.68	0.684	8.554
0.772	5.646	32.855	0.173	5.672
0.499	25.064	39.259	0.947	1.439
0.748	168.864	39.683	2.281	8.486
0.511	102.83	28.364	0.545	2.928
0.395	304.999	25.414	3.632	0.136
0.777	79.443	1.408	0.205	8.2
0.74	200.268	45.922	0.366	8.285
0.668	226.086	28.416	2.324	8.687
0.703	91.391	29.968	1.49	2.628
0.425	74.209	2.73	0.01	2.341
0.382	117.248	15.753	0.348	4.902
0.565	137.106	35.224	3.827	0.432
0.183	63.241	5.103	1.416	2.404
0.152	153.779	8.71	3.037	3.78
0.345	315.369	25.195	0.135	7.918
0.42	177.479	35.901	3.2	5.284
0.19	231.634	6.915	0.561	5.125
0.496	228.546	37.417	2.542	7.607
0.331	108.26	17.781	2.152	0.493
0.726	293.678	20.981	2.19	6.438
0.773	189.555	43.523	3.272	8.551
0.268	171.069	45.786	1.099	7.213
0.277	230.31	46.302	0.084	0.76
0.644	277.584	34.826	2.03	5.504
0.75	197.083	36.56	3.054	1.847
0.266	133.401	25.219	1.507	2.174
0.559	158.366	45.634	2.763	2.29
0.714	132.97	41.751	3.63	3.21
0.282	282.543	17.283	1.755	6.135
0.138	72.092	29.767	1.841	2.76
0.226	58.713	19.989	3.203	8.026
0.481	56.282	33.807	2.578	5.211
0.664	179.851	21.999	1.912	2.642
0.387	297.608	45.739	1.509	1.248
0.391	303.039	16.483	3.345	6.378
0.65	322.662	37.155	2.196	7.018
0.209	192.25	26.517	2.789	6.86
0.619	207.639	9.304	0.116	5.259
0.234	9.136	25.891	2.517	2.016
0.347	244.17	18.701	0.404	9.258
0.27	21.927	20.774	1.671	5.417
0.248	232.947	40.08	3.724	1.441
0.44	76.091	30.994	2.306	5.596
0.405	24.309	39.343	0.687	7.986
0.311	151.877	32.988	0.045	4.8
0.473	300.902	30.546	0.99	0.267
0.26	285.925	25.206	1.417	2.374
0.673	179.234	19.113	2.894	2.02
0.578	250.188	45.38	0.808	1.25
0.206	166.668	38.094	0.979	2.508
0.441	116.876	9.764	2.371	7.658
0.318	101.379	43.935	1.012	8.325
0.31	146.722	35.127	3.85	0.591
0.25	55.988	36.247	2.509	1.096
0.781	227.34	4.261	3.609	6.813
0.735	71.474	48.934	1.54	7.026
0.354	100.409	29.49	1.586	8.415
0.664	224.763	47.548	2.243	7.095
0.698	123.943	25.817	2.698	8.137
0.701	265.038	20.17	0.833	1.534
0.727	126.197	37.592	1.092	8.275
0.446	127.716	10.165	0.177	0.529
0.582	213.765	18.624	3.537	6.348
0.776	95.802	27.003	0.659	4.246
0.69	238.485	12.955	1.079	5.729
0.603	297.707	29.481	1.651	7.752
0.723	221.381	7.326	3.05	1.638
0.148	114.17	7.234	0.331	3.687
0.243	95.449	27.437	0.531	7.729
0.39	240.975	48.519	1.566	2.396
0.745	243.748	31.745	0.454	1.68
0.352	167.462	49.1	2.21	1.309
0.317	222.391	15.224	1.988	5.936
0.689	267.537	12.746	0.103	7.516
0.2	277.535	30.332	0.737	3.394
0.351	215.657	31.607	3.67	7.174
0.555	86.481	9.95	1.388	0.122
0.429	240.808	40.355	0.881	3.379
0.666	316.702	25.355	1.386	2.219
0.615	78.777	3.679	0.746	8.651
0.341	18.967	21.471	0.77	0.623
0.67	275.094	29.609	2.269	9.24
0.359	66.828	34.726	3.477	7.197
0.702	12.919	4.517	3.573	5.042
0.682	8.832	51.127	1.026	8.954
0.329	219.166	17.43	2.253	8.386
0.27	52.655	10.458	1.433	7.745
0.241	318.417	16.21	0.069	1.936
0.357	115.621	28.375	3.278	8.141
0.719	63.888	31.407	0.56	1.449
0.597	274.741	24.156	0.282	0.054
0.7	271.115	23.769	3.048	2.604
0.689	22.231	8.566	3.1	8.193
0.338	39.364	6.923	2.991	5.413
0.699	118.856	44.928	3.137	0.489
0.455	40.207	25.132	1.431	1.378
0.765	226.792	43.491	2.278	2.322
0.275	291.09	49.536	0.109	5.544
0.652	170.501	7.411	2.299	5.762
0.507	102.536	19.303	0.929	7.059
0.666	146.408	11.457	3.044	8.976
0.391	185.468	23.36	2.398	1.747
0.249	323.946	45.629	1.606	3.183
0.476	210.903	27.338	1.856	8.696
0.343	128.285	38.239	1.767	9.005
0.195	24.681	18.314	3.711	8.416
0.609	298.206	52.47	3.087	0.025
0.297	134.43	15.239	2.985	4.382
0.749	71.621	45.642	1.047	8.564
0.686	82.413	40.638	1.429	1.147
0.37	161.228	31.402	0.989	8.639
0.767	53.39	38.602	2.598	5.412
0.652	49.93	13.56	3.18	0.035
0.465	61.8	2.235	3.036	2.705
0.656	229.83	29.031	1.125	2.648
0.329	257	0.827	0.716	6.811
0.257	133.529	22.602	0.08	5.293
0.411	310.331	50.253	0.892	5.323
0.475	195.005	1.465	0.563	3.08
0.574	274.82	34.13	0.717	3.24
0.546	305.538	19.191	3.659	1.364
0.582	185.007	32.117	3.121	5.061
0.61	51.92	47.037	3.501	4.22
0.452	302.156	46.658	2.715	4.273
0.452	240.465	14.166	0.546	5.396
0.408	41.403	46.573	2.068	2.693
0.24	114.71	32.572	0.597	9.141
0.693	232.388	28.311	2.357	7.657
0.743	159.915	20.455	2.512	7.876
0.647	312.674	27.407	2.973	6.13
0.478	126.011	53.36	3.078	5.07
0.348	120.042	29.767	2.851	4.931
0.62	286.219	16.55	3.126	3.232
0.778	298.099	45.288	2.027	9.21
0.366	201.484	11.573	0.98	0.405
0.531	278.27	28.521	3.707	5.794
0.427	108.544	36.854	0.455	1.218
0.619	83.775	16.81	1.735	0.382
0.139	86.128	18.442	2.448	9.083
0.482	16.879	28.265	1.024	7.442
0.34	121.188	39.24	0.534	8.944
0.482	185.566	28.922	2.922	3.88
0.533	105.006	10.99	0.328	2.277
0.384	290.414	22.08	1.389	6.394
0.689	182.576	22.127	3.174	5.829
0.28	88.608	20.829	3.401	3.231
0.714	285.405	23.504	3.633	0.151
0.568	269.468	6.674	3.184	6.777
0.239	45.402	41.39	0.627	3.219
0.262	230.134	31.562	0.55	8.945
0.329	69.191	34.831	3.304	8.833
0.59	170.657	49.368	1.396	2.241
0.65	60.487	16.09	2.235	7.228
0.585	249.139	20.482	0.792	9.108
0.548	231.536	36.207	2.131	3.121
0.69	37.374	11.683	0.597	5.836
0.564	217.666	33.947	3.688	4.307
0.469	297.971	44.605	2.34	9.19
0.576	110.426	36.205	1.389	2.674
0.755	61.751	44.94	3.429	3.175
0.418	22.868	37.955	2.768	1.099
0.566	166.492	12.203	0.538	1.625
0.599	113.71	11.109	0.742	7.006
0.569	169.589	29.835	1.705	5.063
0.152	265.312	29.316	3.346	6.568
0.281	123.198	8.666	1.433	6.667
0.56	38.933	47.618	0.457	3.719
0.348	283.396	29.979	3.084	0.834
0.59	180.822	39.304	1.479	6.494
0.772	151.005	42.847	0.297	6.564
0.582	281.857	49.808	0.717	0.467
0.196	269.899	37.451	0.78	7.116
0.327	58.34	50.68	3.411	3.514
0.202	197.465	50.792	3.355	7.134
0.163	323.152	52.745	2.522	8.047
0.67	23.672	19.688	0.308	3.985
0.218	226.272	22.789	3.726	6.115
0.341	44.138	12.69	3.124	2.503
0.661	284.435	37.375	1.11	8.454
0.555	299.098	30.669	3.025	8.798
0.164	41.864	41.886	0.468	2.745
0.15	130.157	12.335	1.064	3.014
0.474	264.332	23.93	3.396	1.958
0.453	245.964	16.877	2.551	5.578
0.338	25.416	8.364	2.493	8.129
0.596	7.636	41.882	3.372	3.898
0.321	33.924	27.88	2.472	0.37
0.554	290.14	35.592	1.919	8.038
0.542	163.424	49.126	1.675	5.01
0.19	260.558	17.605	2.585	8.449
0.283	225.909	19.33	2.417	4.99
0.567	212.442	38.678	3.314	1.877
0.168	91.754	6.155	0.29	7.285
0.347	68.103	21.542	2.028	1.798
0.226	209.57	53.177	3.308	3.101
0.474	103.516	45.521	1.419	7.403
0.218	285.748	38.014	0.602	2.937
0.707	98.39	15.017	3.164	7.539

## Sheet: 2018
GINI	DE	rgdp	fdi	open
0.749	209.256	10.541	3.531	7.774
0.556	112.681	44.802	0.12	3.3
0.712	58.085	52.923	2.325	4.333
0.212	141.87	43.831	1.291	7.367
0.24	97.145	15.426	2.622	3.534
0.593	193.397	5.606	3.398	6.924
0.182	38.923	19.252	1.907	2.612
0.356	198.494	53.493	2.83	2.459
0.669	173.892	39.779	0.328	5.597
0.707	97.116	10.469	1.512	0.688
0.419	195.054	11.733	0.678	5.927
0.297	284.474	21.805	3.239	1.963
0.75	32.464	25.474	3.541	5.588
0.329	292.943	31.076	2.439	7.968
0.643	250.933	7.402	2.605	0.323
0.491	239.867	49.691	1.502	4.222
0.578	61.261	24.425	0.042	4.799
0.263	50.538	40.882	1.806	3.533
0.657	290.042	43.046	3.012	0.558
0.374	195.191	22.782	1.322	4.265
0.471	171.226	47.073	0.027	6.712
0.765	174.853	25.47	3.531	6.586
0.229	298.991	31.638	0.494	3.601
0.624	212.667	36.145	0.975	0.211
0.718	269.948	14.57	1.414	8.227
0.138	178.587	53.096	2.803	1.741
0.194	18.487	34.629	2.126	4.655
0.247	291.904	34.823	3.226	6.544
0.722	284.759	48.309	3.041	7.27
0.271	19.604	22.591	2.935	5.337
0.713	194.936	17.276	0.415	3.068
0.282	27.416	50.67	2.002	5.138
0.218	266.733	31.206	2.676	2.74
0.165	310.713	5.061	0.595	6.556
0.162	63.937	49.871	2.647	4.205
0.439	256.589	3.03	0.939	0.966
0.414	304.666	53.21	3.594	4.464
0.653	209.237	1.117	3.21	8.169
0.399	189.016	35.113	2.305	0.226
0.459	204.248	19.46	1.222	2.236
0.644	138.498	39.087	1.387	1.352
0.666	62.006	30.057	1.496	7.478
0.625	26.632	30.515	0.237	0.644
0.248	170.667	31.949	2.236	8.57
0.614	128.422	11.848	1.77	7.269
0.557	304.852	9.105	3.335	3.384
0.395	304.46	33.99	3.816	3.007
0.26	57.487	29.078	2.628	2.9
0.622	257.304	32.289	2.465	3.186
0.561	159.356	20.952	1.798	9.051
0.451	226.36	36.338	3.746	2.369
0.702	245.307	37.749	2.841	2.907
0.167	107.397	48.319	1.494	6.233
0.219	151.897	3.446	2.827	7.943
0.661	233.3	4.24	3.394	3.964
0.38	256.344	48.249	0.58	1.008
0.198	21.976	20.325	3.554	0.893
0.396	114.112	43.04	0.81	8.62
0.488	12.527	14.171	3.804	8.125
0.2	110.054	16.902	3.439	6.146
0.42	290.326	25.915	1.923	9.248
0.18	222.714	40.649	0.551	6.453
0.644	235.966	41.693	0.001	5.914
0.558	126.217	0.984	3.815	7.1
0.765	172.843	20.898	0.16	7.742
0.606	270.899	37.623	0.875	7.646
0.373	289.64	50.837	3.651	0.828
0.207	229.271	29.824	2.102	5.776
0.364	28.092	20.474	0.9	4.406
0.401	232.663	23.501	3.655	7.043
0.641	153.857	47.1	1.026	2.442
0.64	289.63	31.947	0.134	5.008
0.573	7.842	6.249	2.852	2.534
0.198	202.944	35.985	2.074	1.044
0.578	301.794	49.369	0.281	7.348
0.405	307.528	5.519	0.692	6.725
0.227	188.134	4.886	2.748	7.341
0.43	205.336	11.164	0.336	1.185
0.664	68.063	15.524	3.666	5.861
0.765	47.921	9.49	0.668	6.876
0.616	98.635	15.221	0.919	5.302
0.328	198.788	35.318	3.212	0.071
0.671	238.455	48.231	0.794	2.049
0.69	144.016	3.636	2.1	5.932
0.644	270.105	17.508	3.387	7.882
0.611	132.5	32.125	0.613	3.367
0.672	34.62	14.175	3.811	2.253
0.663	102.438	16.402	1.67	2.84
0.297	229.379	6.81	3.689	6.026
0.566	59.154	13.839	1.346	5.457
0.237	26.289	16.862	0.647	5.927
0.352	45.294	32.381	2.183	0.489
0.615	58.154	19.021	2.956	1.196
0.473	156.053	36.343	2.332	3.968
0.246	181.116	7.781	1.538	0.264
0.644	16.467	25.3	2.739	9.106
0.259	266.116	38.516	1.287	5.61
0.706	21.535	32.088	1.45	4.836
0.518	88.216	29.06	0.971	1.719
0.224	154.083	5.63	3.411	1.561
0.697	28.729	21.071	3.478	1.563
0.75	308.312	39.626	2.042	1.992
0.264	201.062	8.777	3.243	6.974
0.413	53.263	31.41	0.441	1.429
0.142	102.85	27.09	3.064	2.462
0.409	279.73	49.185	1.477	3.74
0.341	215.471	18.747	3.225	7.585
0.738	299.931	51.387	0.039	7.805
0.485	192.535	9.417	3.139	1.765
0.645	131.862	36.019	0.55	6.545
0.167	173.216	21.984	1.091	4.934
0.218	324.171	6.375	3.641	2.533
0.29	290.1	46.204	3.18	8.013
0.532	61.663	37.385	2.981	6.831
0.499	85.824	19.652	0.461	3.788
0.375	50.724	4.875	0.441	3.09
0.669	261.382	32.802	2.642	7.693
0.647	106.074	49.374	3.181	7.074
0.436	136.175	48.974	3.122	4.428
0.474	137.43	44.302	1.081	8.657
0.309	134.146	47.421	0.699	7.833
0.355	119.816	23.714	1.012	4.915
0.48	142.978	40.389	3.815	8.687
0.321	249.522	48.437	1.677	6.304
0.681	176.421	33.286	0.455	0.051
0.607	62.457	5.951	3.148	4.94
0.662	24.495	46.008	2.091	4.304
0.492	117.287	10.63	0.824	5.21
0.291	11.841	12.034	0.867	7.243
0.357	283.494	5.663	3.416	4.782
0.434	268.017	52.24	0.01	7.74
0.496	255.677	5.761	1.202	6.572
0.272	34.11	1.411	0.123	8.316
0.78	49.195	11.392	2.074	4.484
0.256	287.121	47.709	2.676	0.252
0.198	27.181	19.62	2.656	6.745
0.183	192.456	3.486	1.446	4.006
0.251	102.379	6.075	2.395	0.015
0.644	96.782	36.595	1.96	4.025
0.513	204.424	48.07	3.278	6.117
0.531	52.302	31.929	2.625	0.678
0.709	111.485	24.443	2.041	0.623
0.539	297.863	32.203	2.863	3.512
0.313	5.568	43.462	3.772	0.852
0.521	20.976	14.268	2.673	8.472
0.635	12.135	2.101	2.502	3.148
0.427	19.78	39.013	3.386	5.118
0.376	255.334	1.599	0.776	4.095
0.479	255.393	14.923	3.072	6.617
0.426	272.8	41.119	0.063	0.005
0.465	17.702	5.023	2.825	5.166
0.364	75.366	31.798	3.004	8.965
0.673	32.14	31.602	2.269	0.066
0.537	131.196	46.373	0.872	0.27
0.344	295.236	17.797	3.364	1.861
0.307	41.54	14.02	1.844	4.731
0.177	199.513	22.991	3.326	9.154
0.141	74.385	46.853	0.398	1.664
0.158	91.45	36.598	2.704	6.415
0.316	175.333	11.361	3.618	4.8
0.382	250.374	3.662	2.517	5.31
0.52	221.891	50.131	0.749	4.016
0.623	202.14	17.383	0.499	3.836
0.324	246.826	34.271	1.099	3.467
0.703	22.662	15.627	1.943	4.929
0.317	242.67	1.783	2.266	1.97
0.658	57.37	41.221	0.881	3.718
0.678	70.926	6.639	3.074	5.243
0.744	135.891	24.575	2.368	1.065
0.388	173.441	23.711	0.407	1.23
0.301	124.256	30.162	3.003	1.941
0.223	208.012	14.949	3.4	6.671
0.336	250.247	27.532	0.041	0.622
0.231	60.849	18.288	1.546	5.375
0.54	130.01	39.926	0.439	2.854
0.428	108.427	46.71	0.638	0.37
0.759	176.803	48.743	1.625	4.122
0.519	43.393	32.018	3.771	8.265
0.322	141.105	24.038	0.679	6.179
0.606	214.657	41.777	3.723	1.588
0.49	34.855	45.351	3.783	1.265
0.145	80.11	41.347	2.62	3.901
0.329	132.509	5.747	0.677	6.376
0.502	242.523	46.127	3.551	0.351
0.401	309.527	36.066	1.735	4.548
0.376	299.755	24.033	2.592	2.445
0.267	265.145	29.636	2.978	1.281
0.453	155.406	18.943	0.32	6.135
0.772	253.893	50.143	0.334	8.983
0.666	213.853	39.324	1.735	8.721
0.56	74.993	33.789	0.685	2.217
0.592	228.301	37.142	0.872	4.821
0.553	306.489	50.754	3.218	2.029
0.645	15.595	13.661	3.469	7.458
0.317	76.659	22.02	0.363	5.338
0.237	291.973	23.951	2.577	4.13
0.565	223.743	13.444	3.765	4.361
0.575	280.955	15.786	3.666	4.183
0.564	130.716	40.651	3.397	9.01
0.22	13.968	10.812	1.482	5.806
0.443	203.934	48.579	3.565	6.344
0.617	82.109	28.566	3.268	8.616
0.724	4.705	21.16	3.344	9.212
0.301	307.008	6.21	2.683	6.668
0.694	235.348	6.027	1.1	3.052
0.21	107.378	1.413	2.195	0.224
0.557	10.038	0.783	0.834	2.193
0.204	13.057	3.389	1.175	5.7
0.31	127.52	41.971	3.35	1.957
0.491	198.798	39.11	1.673	3.522
0.717	78.796	39.939	0.938	0.452
0.277	158.386	49.089	3.75	8.176
0.657	275.78	48.121	3.04	2.427
0.747	149.75	26.038	1.589	7.226
0.58	301.568	30.39	2.276	7.944
0.674	292.688	3.716	2.331	3.992
0.294	158.121	6.603	1.233	6.351
0.204	239.779	26.514	0.724	2.98
0.705	5.431	38.783	0.67	6.871
0.194	170.873	28.731	0.165	3.808
0.452	74.621	19.306	2.558	3.456
0.655	71.318	17.767	1.905	7.412
0.173	320.525	0.668	1.178	3.818
0.769	283.827	52.873	1.27	8.295
0.685	237.681	6.708	1.037	9.165
0.605	214.833	31.123	2.901	0.644
0.704	248.267	46.017	3.437	2.4
0.701	43.657	48.456	2.816	3.374
0.548	154.093	52.31	3.43	5.972
0.291	88.216	53.412	2.139	6.097
0.701	172.579	6.185	0.445	5.74
0.672	298.01	5.742	1.169	4.872
0.333	115.298	8.857	3.859	5.063
0.514	110.113	21.686	0.043	4.019
0.771	257.941	19.702	2.022	8.543
0.475	307.028	4.774	1.112	4.753
0.648	28.7	31.905	2.947	5.088
0.455	268.086	5.731	1.93	5.389
0.677	288.385	44.415	3.465	7.998
0.186	33.17	15.122	0.379	9.015
0.274	296.952	20.536	0.67	9.256
0.634	250.717	9.924	3.27	6.428
0.23	274.898	34.269	3.233	2.544
0.47	125.491	35.041	0.753	0.876
0.471	299.167	1.965	2.121	7.293
0.697	29.494	19.241	1.817	2.205
0.184	34.718	20.083	1.764	7.728
0.284	170.755	41.402	2.45	0.848
0.369	144.761	23.24	0.128	0.098
0.774	258.088	39.125	2	1.804
0.2	281.789	49.549	0.365	2.635
0.196	119.405	43.705	2.15	1.749
0.607	290.002	48.832	0.934	1.411
0.611	90.362	11.607	2.047	1.322
0.222	219.95	21.3	1.731	2.783
0.557	319.378	31.74	1.556	5.804
0.52	191.751	18.255	2.847	1.737
0.696	135.283	46.804	2.551	5.276
0.412	280.759	4.612	0.167	6.3
0.194	248.463	4.12	0.566	6.716
0.232	223.733	32.234	1.794	4.783
0.239	120.6	3.641	3.797	6.449
0.203	179.577	18.99	1.661	0.014
0.282	49.901	26.344	1.2	4.958
0.683	321.427	26.04	3.156	1.247
0.722	268.204	25.668	3.553	5.452
0.604	289.669	24.3	0.127	3.76
0.414	144.173	28.366	0.242	1.019
0.711	223.498	12.219	1.888	8.765
0.234	128.393	5.153	1.227	7.818
0.684	40.785	50.22	0.151	6.19
0.539	131.235	32.724	0.602	8.562
0.321	235.711	39.188	2.928	5.812
0.168	21.692	5.585	0.793	5.843
0.721	57.311	49.042	0.965	1.885
0.275	285.405	45.948	0.054	4.449
0.249	319.339	46.359	1.46	8.713
0.497	120.267	40.021	2.966	3.345
0.38	136.567	36.932	1.118	1.563
0.286	112.671	39.151	2.794	5.733

## Sheet: 2019
GINI	DE	rgdp	fdi	open
0.494	123.482	52.695	1.202	3.634
0.629	307.097	19.307	2.551	2.917
0.389	256.089	4.682	2.193	0.064
0.331	244.327	1.69	3.583	1.244
0.778	142.154	25.713	0.986	8.314
0.614	26.612	46.54	2.277	3.734
0.295	128.02	7.153	2.021	2.754
0.357	115.151	25.66	2.926	4.529
0.266	130.843	15.53	3.492	4.414
0.617	8.038	7.605	2.079	7.134
0.514	233.966	38.359	0.162	7.271
0.536	289.64	10.384	3.625	5.147
0.384	55.537	43.54	2.57	7.306
0.387	179.832	14.841	3.147	9.127
0.346	185.213	0.672	0.469	5.697
0.568	50.352	34.359	0.8	7.816
0.545	171.736	13.583	2.436	9.024
0.684	166.433	18.254	2.845	1.148
0.186	96.175	25.346	2.016	5.357
0.576	324.455	51.667	2.506	4
0.644	149.613	0.99	3.642	8.739
0.711	186.526	5.668	0.644	4.807
0.301	177.832	11.288	1.085	9.06
0.664	286.591	9.51	3.005	9.204
0.532	312.478	39.165	2.673	3.89
0.725	107.809	13.208	1.736	2.419
0.147	80.806	50.979	0.102	2.444
0.163	172.696	8.943	0.832	4.865
0.444	301.441	41.748	3.851	8.248
0.531	120.698	47.244	3.017	8.974
0.407	126.001	8.401	3.857	7.749
0.275	37.051	39.806	0.97	5.053
0.212	275.045	47.641	1.71	1.131
0.297	230.898	45.37	2.087	8.054
0.621	297.707	40.45	0.712	8.699
0.652	83.187	14.049	0.306	0.568
0.599	277.711	48.092	1.958	3.663
0.179	106.408	30.56	2.359	6.618
0.38	100.399	8.521	1.77	0.256
0.711	9.371	52.729	3.753	0.651
0.726	316.526	7.359	0.607	1.118
0.715	11.557	2.756	0.911	5.252
0.179	293.149	49.018	0.638	4.977
0.71	108.593	0.837	0.733	8.22
0.719	313.105	25.597	0.979	9.083
0.446	188.585	40.198	1.632	9.151
0.24	288.709	37.351	0.06	4.17
0.518	279.054	34.341	3.445	0.706
0.322	221.714	35.744	3.574	2.497
0.468	61.565	48.696	1.699	6.068
0.479	260.49	2.041	2.812	5.209
0.769	6.303	7.836	3.286	2.409
0.679	122.963	43.671	2.233	5.287
0.78	83.305	2.376	1.663	8.733
0.583	138.773	18.972	1.21	8.035
0.452	290.718	43.577	0.87	5.617
0.683	262.852	38.231	2.604	4.106
0.696	212.844	8.034	2.614	4.623
0.14	42.785	51.481	1.541	8.843
0.15	303.637	10.243	0.755	2.339
0.224	204.267	50.154	3.725	2.416
0.448	92.44	29.031	2.117	3.19
0.366	111.24	16.338	2.013	7.705
0.477	23.672	21.039	2.827	4.279
0.464	272.467	16.721	1.19	8.048
0.76	50.656	32.717	2.54	4.914
0.294	102.585	11.002	2.968	0.731
0.388	30.69	23.706	1.08	7.332
0.591	286.229	37.251	2.877	1.959
0.759	291.914	26.095	1.037	8.202
0.557	260.617	27.652	2.694	6.812
0.4	73.396	28.683	2.451	0.448
0.492	41.099	39.95	3.788	5.403
0.665	289.944	1.261	1.814	8.129
0.546	283.651	43.922	3.557	7.739
0.58	114.141	2.614	3.124	2.944
0.421	69.24	28.479	3.598	6.192
0.595	241.906	50.831	0.641	1.207
0.143	141.194	27.993	1.072	9.13
0.249	6.823	18.827	0.569	7.86
0.682	76.356	34.891	1.898	0.141
0.657	177.009	38.487	1.526	5.725
0.18	218.695	5.502	3.798	8.357
0.233	226.841	10.172	1.875	0.645
0.757	325.151	45.731	0.679	0.998
0.723	182.429	39.426	0.105	0.719
0.594	37.766	44.116	2.647	2.849
0.422	130.02	34.067	2.462	4.838
0.252	153.799	35.548	3.089	6.402
0.582	230.82	34.313	1.356	6.098
0.726	98.439	38.099	3.096	0.88
0.568	13.654	23.881	3.775	9.207
0.471	183.605	3.418	3.269	4.662
0.775	181.557	18.497	2.333	3.283
0.739	309.537	50.232	0.297	1.55
0.294	244.915	42.585	1.598	5.799
0.59	156.298	40.631	2.611	0.65
0.294	46.216	17.666	3.693	2.2
0.233	196.171	32.772	2.862	7.926
0.441	196.681	12.806	2.015	2.619
0.14	239.622	6.978	0.938	6.704
0.501	126.54	5.035	3.836	0.296
0.748	131.686	3.034	0.757	3.009
0.46	212.579	45.249	0.512	8.914
0.478	311.164	10.463	1.799	4.606
0.458	151.975	6.703	0.865	0.521
0.514	111.142	25.571	2.366	8.044
0.391	27.2	21.474	0.548	4.911
0.207	241.445	48.16	3.549	0.47
0.777	236.995	19.042	2.473	0.616
0.387	131.343	15.909	1.429	4.711
0.219	74.964	30.243	3.222	5.12
0.413	182.684	3.065	3.811	2.674
0.541	215.49	24.771	3.377	0.283
0.287	300.5	43.616	2.793	7.36
0.644	77.179	48.278	1.922	4.822
0.512	30.16	51.62	0.577	7.622
0.51	172.863	49.762	3.729	3.389
0.588	245.944	35.979	2.387	2.014
0.615	56.125	40.397	2.34	2.168
0.567	274.261	25.224	2.12	8.676
0.426	17.536	16.915	1.09	6.213
0.651	118.317	37.362	0.204	1.281
0.18	92.617	36.561	1.391	5.903
0.543	198.435	7.718	1.939	1.922
0.38	270.203	28.548	2.407	4.462
0.579	191.231	31.583	3.445	5.969
0.153	121.865	35.009	3.328	8.168
0.755	137.694	22.751	0.376	4.106
0.497	306.734	38.189	0.142	0.799
0.32	70.112	5.096	2.131	2.158
0.69	259.421	31.442	2.72	8.317
0.417	219.832	32.382	2.136	0.854
0.551	87.108	20.478	1.45	8.566
0.251	290.492	0.764	1.693	6.762
0.58	61.281	23.465	0.997	2.397
0.493	55.664	9.956	1.861	7.182
0.186	321.652	24.329	0.528	5.671
0.612	253.393	44.524	2.209	3.299
0.648	100.664	25.064	1.688	5.696
0.651	151.378	35.868	2.76	0.99
0.715	40.942	51.374	2.313	0.994
0.677	95.841	12.916	1.106	3.114
0.181	90.235	46.388	0.868	4.497
0.415	194.828	20.134	3.295	4.157
0.157	10.224	46.352	3.114	0.614
0.207	123.031	13.232	1.595	8.957
0.724	143.928	20.609	2.856	6.299
0.725	127.893	8.009	0.747	7.102
0.532	34.581	47.539	1.599	8.409
0.196	261.235	18.398	3.329	5.069
0.367	49.666	4.316	0.49	1.299
0.561	120.277	36.169	0.705	2.166
0.369	201.64	41.46	3.62	5.786
0.294	223.871	17.796	3.858	0.653
0.59	256.422	49.902	0.176	4.402
0.301	217.784	18.429	0.273	6.884
0.484	210.403	47.238	1.684	8.015
0.245	280.495	9.5	2.81	0.899
0.423	89.323	23.336	0.195	9.073
0.662	277.28	7.32	3.483	9.149
0.488	88.304	27.856	0.594	3.047
0.775	109.338	34.465	2.635	6.512
0.628	107.966	38.558	2.443	3.773
0.526	318.829	37.76	1.978	2.38
0.547	299.157	47.628	0.61	9.194
0.319	119.542	2.418	1.707	8.498
0.387	267.576	31.86	0.819	2.673
0.525	301.274	5.195	2.627	5.673
0.687	47.529	8.006	1.942	1.968
0.422	154.377	40.301	0.635	5.091
0.187	155.827	48.974	3.289	0.635
0.258	94.253	4.148	0.384	5.538
0.552	133.097	17.386	3.668	2.039
0.74	282.847	52.381	2.127	7.567
0.473	30.758	33.455	3.834	7.873
0.481	258.706	41.679	1.208	1.256
0.287	167.276	37.628	2.991	0.516
0.333	196.661	18.354	2.124	6.288
0.742	260.931	52.661	3.743	0.194
0.751	233.584	28.95	1.096	7.137
0.314	38.678	22.046	2.676	4.262
0.357	314.232	36.752	2.703	2.586
0.242	141.448	15.072	2.325	5.053
0.635	322.073	26.037	2.865	8.496
0.655	257.52	36.127	1.701	7.078
0.375	145.114	49.016	2.02	3.782
0.442	110.593	27.404	2.483	1.922
0.755	220.724	52.235	3.757	2.434
0.156	145.261	37.754	0.113	2.785
0.763	228.33	1.604	3.371	3.603
0.765	311.086	20.992	1.38	5.335
0.196	163.933	20.346	0.787	9.116
0.776	62.231	27.953	0.852	3.466
0.231	307.342	10.269	2.493	2.699
0.656	163.316	8.014	0.07	9.138
0.714	317.457	8.728	0.912	8.707
0.546	215.755	36.835	0.932	2.962
0.29	55.184	11.117	2.915	8.192
0.737	245.032	21.298	2.312	2.871
0.747	318.202	50.777	1.91	4.486
0.32	314.556	19.325	1.061	6.289
0.516	151.358	53.522	3.03	2.145
0.682	224.763	37.649	1.735	7.345
0.608	54.165	26.864	0.517	0.616
0.212	320.309	26.935	2.927	0.261
0.323	67.348	30.118	0.85	3.074
0.727	246.013	52.103	0.86	7.004
0.585	48.519	5.046	1.42	2.499
0.525	138.449	40.712	0.077	4.495
0.755	319.182	51.952	2.561	6.67
0.583	151.613	19.689	3.287	3.908
0.444	293.678	24.651	2.617	4.138
0.45	104.927	43.782	1.091	4.025
0.743	83.53	51.902	3.65	3.944
0.743	91.303	44.242	3.248	6.128
0.73	74.552	40.306	0.201	5.596
0.339	111.23	36.822	2.202	4.541
0.668	184.193	36.574	2.065	1.853
0.573	113.749	53.549	2.585	8.7
0.194	196.357	28.053	3.524	6.469
0.173	187.781	44.495	2.104	2.212
0.601	97.214	47.061	0.58	3.859
0.14	37.619	29.806	2.197	2.163
0.708	199.513	16.584	3.458	9.21
0.686	66.74	28.396	3.109	7.285
0.239	266.184	29.057	3.806	5.126
0.147	93.705	34.65	1.841	2.023
0.445	6.578	45.249	0.474	5.975
0.387	223.41	19.649	2.636	5.985
0.168	302.96	51.522	1.763	6.108
0.494	99.723	37.108	1.666	4.514
0.221	189.633	23.976	0.536	1.372
0.769	311.076	15.47	0.229	9.177
0.515	190.133	13.764	3.323	6.626
0.202	229.134	3.478	0.764	0.908
0.566	25.22	27.072	0.625	7.738
0.686	58.183	5.922	0.943	7.507
0.481	199.357	22.578	3.399	2.701
0.516	172.147	45.323	1.551	2.036
0.239	51.45	41.481	3.1	0.502
0.565	148.398	46.349	1.693	9.243
0.62	218.097	48.994	1.206	3.82
0.398	71.376	23.991	3.69	1.563
0.165	264.646	19.676	3.527	1.752
0.666	123.002	52.324	3.154	8.333
0.4	301.598	46.254	3.642	0.294
0.381	30.415	51.808	0.23	5.609
0.32	28.024	53.201	2.765	1.777
0.508	140.488	28.069	2.946	3.329
0.646	251.786	40.144	3.772	0.232
0.152	292.953	15.606	2.11	1.698
0.634	143.811	32.172	3.37	7.083
0.451	99.654	33.965	1.092	7.292
0.18	39.991	47.485	3.518	0.989
0.664	175.441	39.999	3.384	3.901
0.514	314.164	38.612	2.522	7.978
0.282	70.553	20.756	0.516	2.66
0.759	160.003	23.31	1.077	5.339
0.669	99.311	16.088	2.06	0.842
0.331	150.652	43.449	3.283	6.077
0.331	36.139	2.766	2.685	3.418
0.619	195.162	10.749	0.608	2.801
0.391	309.116	6.954	0.494	8.255
0.769	169.393	48.994	2.345	5.944
0.595	319.466	8.312	0.466	2.624
0.386	146.271	4.732	3.283	7.838
0.3	301.372	26.799	3.755	6.463
0.145	11.586	42.174	3.116	0.096
0.166	56.88	14.488	3.032	4.666
0.357	234.496	21.699	2.513	1.288
0.64	259	50.573	1.64	1.509
0.424	282.935	51.876	0.712	9.002
0.203	231.075	46.94	2.253	3.642
0.704	193.025	45.535	0.34	5.634
0.595	165.208	23.679	2.934	8.825
0.775	113.014	46.872	3.131	1.6
0.468	273.653	15.418	0.34	5.379
0.329	185.301	23.755	2.201	1.592
0.182	140.155	39.183	3.387	3.717

## Sheet: 2020
GINI	DE	rgdp	fdi	open
0.713	303.764	52.028	2.601	2.705
0.47	159.748	25.964	1.381	7.991
0.235	157.053	6.414	0.429	5.912
0.407	85.971	36.461	1.684	8.007
0.493	29.661	16.576	0.794	9.04
0.448	119.493	44.724	2.542	3.926
0.661	20.633	20.804	2.046	7.159
0.539	165.874	39.494	0.713	0.308
0.631	226.674	48.769	0.128	6.272
0.255	193.681	26.974	2.687	8.617
0.279	226.939	24.943	2.513	6.836
0.326	300.97	36.564	2.892	6.844
0.715	109.279	18.433	2.607	5.426
0.768	61.683	2.194	1.551	5.882
0.427	294.55	32.428	2.725	7.436
0.243	323.563	25.427	3.285	5.529
0.331	38.355	2.25	0.852	0.846
0.522	191.711	34.326	1.011	1.595
0.433	108.172	3.624	1.898	1.483
0.469	84.099	13.153	3.228	2.227
0.282	182.272	22.847	3.554	1.476
0.498	116.464	3.509	0.586	5.058
0.37	153.299	3.259	3.81	5.438
0.415	72.141	27.239	1.736	4.28
0.536	139.567	48.607	3.833	4.949
0.713	247.571	37.56	2.154	6.05
0.756	128.04	52.779	3.149	4.704
0.363	160.983	34.86	0.286	1.437
0.226	15.144	3.921	0.13	5.041
0.291	293.041	10.549	3.722	9.179
0.168	37.169	23.828	0.811	4.501
0.315	219.764	3.905	1.774	8.865
0.216	69.347	43.472	3.656	7.312
0.145	29.082	52.368	2.649	6.632
0.473	4.617	51.784	2.447	6.306
0.503	73.886	47.803	1.863	0.074
0.685	74.033	44.812	3.093	4.623
0.656	308.351	9.391	3.605	6.486
0.669	18.781	12.653	2.779	2.763
0.602	309.018	39.325	3.698	6.686
0.668	312.899	4.656	1.972	7.715
0.557	99.282	12.263	1.48	6.936
0.638	22.309	27.128	2.617	5.237
0.168	115.033	14.15	0.161	9.146
0.372	221.175	28.019	2.925	8.466
0.351	285.866	37.853	0.161	5.843
0.313	275.966	4.808	3.197	2.448
0.545	88.608	6.935	0.965	6.432
0.354	134.911	4.642	0.214	8.048
0.369	65.858	38.084	2.627	0.745
0.75	159.895	33.295	1.626	3.252
0.477	88.372	4.321	2.439	9.242
0.29	218.009	48.264	1.385	6.112
0.669	209.835	7.55	2.421	3.939
0.326	159.699	49.387	1.52	6.443
0.473	61.604	36.427	0.468	2.092
0.434	110.054	43.179	0.516	9.167
0.61	303.725	24.721	0.726	9.254
0.29	61.712	13.772	0.861	4.373
0.433	38.433	30.631	2.321	7.722
0.142	107.839	9.966	1.092	0.556
0.78	62.016	9.862	1.882	9.191
0.658	32.033	34.035	2.049	2.12
0.437	146.79	32.531	2.767	2.935
0.405	36.6	6.064	3.256	4.278
0.624	184.782	29.948	0.026	8.325
0.655	173.02	13.374	2.308	1.613
0.138	55.88	46.676	3.694	4.455
0.277	156.837	53.378	3.306	9.145
0.236	319.809	45.186	2.308	1.994
0.186	93.048	19.922	1.702	6.517
0.244	307.204	48.927	0.183	9.101
0.572	262.548	28.283	1.222	5.875
0.298	201.964	33.498	1.011	5.068
0.408	185.585	52.504	2.357	6.531
0.221	123.247	6.37	0.698	5.029
0.192	32.307	6.236	2.343	5.462
0.276	246.179	23.962	1.783	7.242
0.543	50.93	26.511	1.424	6.187
0.218	255.324	32.41	0.443	6.857
0.427	321.838	41.787	1.275	4.407
0.434	279.27	20.963	1.022	4.446
0.596	253.364	34.554	1.525	1.227
0.704	321.858	35.671	2.591	7.328
0.637	108.731	35.27	3.609	5.873
0.695	73.935	39.507	0.315	1.336
0.68	277.407	8.556	2.649	4.687
0.74	161.924	50.965	2.578	2.06
0.643	19.594	45.835	0.185	6.794
0.629	49.048	21.292	1.143	4.835
0.163	160.728	4.645	3.085	7.252
0.591	115.543	27.603	3.129	7.792
0.348	83.913	5.051	3.544	4.46
0.666	18.359	11.084	2.149	5.538
0.219	273.398	25.363	0.378	1.784
0.601	120.306	51.195	2.247	8.469
0.315	75.768	39.253	3.397	6.66
0.458	132.941	44.841	0.069	3.986
0.139	297.265	17.25	0.598	2.885
0.758	243.768	39.363	2.527	8.827
0.248	44.157	36.694	0.912	6.333
0.278	293.541	23.01	1.187	4.551
0.615	225.978	18.906	3.755	6.218
0.57	293.178	46.615	3.323	0.185
0.409	78.835	38.869	1.831	6.649
0.73	251.198	28.078	1.957	6.153
0.503	263.95	36.971	0.661	3.613
0.487	158.494	6.66	0.968	8.863
0.333	124.266	39.065	0.848	1.915
0.228	205.238	34.02	3.554	5.153
0.289	196.642	49.382	3.101	7.965
0.611	135.96	47.435	1.034	4.137
0.521	173.265	25.033	3.196	0.235
0.323	262.734	50.046	3.539	2.598
0.668	249.384	31.546	3.689	0.24
0.513	318.868	48.024	2.23	2.825
0.179	47.098	15.574	0.113	2.568
0.305	174.627	17.516	2.41	3.39
0.472	152.691	33.557	3.033	2.577
0.399	229.83	49.995	2.227	8.534
0.552	57.076	26.344	2.03	5.608
0.182	281.838	25.161	2.939	8.809
0.371	37.482	44.985	0.608	4.645
0.365	29.513	33.3	0.44	2.274
0.49	148.594	32.9	3.679	7.93
0.53	269.105	2.368	1.481	8.484
0.492	199.278	46.61	2.034	2.789
0.561	300.676	32.821	1.757	2.11
0.207	107.241	25.388	0.405	3.502
0.31	192.594	39.007	3.187	1.02
0.315	142.821	38.668	0.917	8.732
0.285	136.714	7.283	0.106	1.157
0.549	34.061	10.725	3.224	6.822
0.441	58.027	14.295	2.412	3.08
0.559	48.764	20.702	3.389	0.366
0.773	168.834	12.356	3.72	5.269
0.183	136.332	3.701	2.086	1.179
0.71	167.07	1.35	2.708	2.046
0.647	256.216	30.774	3.33	4.714
0.663	304.607	36.629	3.829	7.531
0.573	4.696	21.903	2.412	2.457
0.396	114.494	23.868	2.248	6.514
0.436	296.658	7.042	3.433	7.804
0.522	96.606	52.284	2.655	0.527
0.544	277.064	19.859	3.327	0.343
0.469	260.049	48.23	3.652	1.598
0.475	139.263	3.672	1.646	1.938
0.251	185.791	10.369	2.435	2.363
0.608	115.366	42.426	0.204	6.399
0.378	24.25	7.205	1.047	0.329
0.448	44.079	46.823	3.453	3.966
0.586	212.412	14.316	1.896	3.007
0.139	140.419	2.533	3.433	7.889
0.147	43.991	49.134	3.356	7.389
0.366	77.218	3.572	2.668	3.193
0.269	310.802	30.384	2.239	1.342
0.475	75.483	52.714	1.665	1.275
0.168	288.954	13.297	0.33	3.121
0.317	181.116	22.28	2.766	5.879
0.731	296.236	5.028	3.449	2.462
0.284	101.624	0.94	0.375	6.127
0.38	211.099	22.348	3.638	4.812
0.74	247.973	8.142	2.162	5.321
0.205	127.167	13.06	0.704	6.739
0.751	314.173	12.978	2.244	1.861
0.244	94.195	25.838	0.076	7.632
0.336	126.079	18.175	3.856	7.429
0.71	247.61	33.845	0.296	8.304
0.485	217.451	44.181	2.324	2.884
0.564	40.315	26.608	3.217	1.096
0.664	291.688	39.418	3.744	5.623
0.147	253.972	39.997	3.094	6.723
0.304	34.365	30.793	3.406	1.591
0.182	256.638	43.802	1.998	2.347
0.359	225.586	27.009	2.566	7.171
0.698	272.546	48.885	1.97	3.199
0.347	307.743	33.731	1.072	4.048
0.197	43.265	6.362	0.261	5.813
0.267	44.755	44.685	3.52	4.788
0.608	279.966	25.933	2.957	3.603
0.661	285.376	31.528	1.731	8.182
0.361	108.74	9.57	3.646	3.503
0.492	179.998	5.59	1.917	4.897
0.524	147.065	32.449	0.808	8.929
0.604	237.691	40.293	3.825	1.162
0.299	153.887	14.868	1.204	3.281
0.347	153.308	22.632	2.221	6.35
0.515	134.891	29.693	3.604	6.202
0.471	170.167	45.244	1.653	1.715
0.523	205.012	8.823	2.646	4.923
0.248	239.073	17.746	3.262	3.986
0.26	126.805	50.12	2.356	5.269
0.686	79.698	50.442	3.734	1.843
0.408	206.394	19.686	1.105	0.2
0.432	317.986	23.565	2.384	3.414
0.413	216.167	41.433	3.41	4.86
0.685	319.378	49.474	1.67	0.352
0.354	250.629	52.834	3.344	3.079
0.685	28.925	38.992	1.778	1.022
0.258	290.885	41.335	0.295	7.422
0.554	154.789	11.586	1.071	1.171
0.157	132.274	32.967	1.151	0.367
0.481	308.978	23.661	2.154	8.204
0.609	271.085	41.685	2.826	3.157
0.471	142.487	4.222	0.321	2.215
0.138	282.014	26.461	2.713	4.799
0.501	149.113	6.443	1.734	8.978
0.62	246.993	40.824	0.101	5.726
0.362	311.174	16.118	1.74	5.167
0.302	197.416	36.267	1.553	8.33
0.401	218.137	44.491	1.152	4.071
0.685	246.111	13.993	2.223	4.493
0.62	97.41	26.189	2.663	7.124
0.206	281.7	14.009	1.826	8.349
0.267	116.376	7.956	1.376	2.858
0.745	161.512	35.474	2.651	8.37
0.515	45.99	41.442	0.83	4.49
0.592	315.83	18.029	0.72	6.425
0.611	269.576	40.549	2.959	5.132
0.37	212.903	17.203	2.147	9.088
0.264	306.636	12.78	0.197	7.08
0.464	154.436	48.362	0.442	4.19
0.615	42.001	27.115	1.441	0.747
0.248	223.753	39.934	1.832	1.932
0.205	112.426	41.329	1.381	0.235
0.311	45.882	17.723	0.701	7.033
0.436	188.575	32.023	2.652	1.332
0.501	13.282	52.274	2.128	2.872
0.444	16.497	41.712	1.46	1.065
0.652	64.76	25.849	1.726	4.68
0.189	261.715	39.562	2.578	2.506
0.604	150.378	19.767	3.848	5.671
0.215	152.269	17.378	2.764	7.724
0.178	232.574	17.487	3.459	4.154
0.769	55.978	5.575	1.831	1.88
0.2	228.977	41.759	1.904	3.103
0.347	147.829	8.283	1.349	6.355
0.673	172.206	51.973	0.083	0.843
0.436	202.826	36.403	3.256	8.329
0.431	14.713	33.345	2.635	6.601
0.317	62.222	17.577	1.116	1.277
0.471	193.456	52.557	1.845	0.209
0.685	78.6	7.354	0.977	1.145
0.567	301.019	28.056	1.191	3.274
0.389	266.028	38.228	1.091	1.562
0.368	85.579	51.348	2.279	3.646
0.5	21.437	27.731	2.009	6.044
0.511	152.662	9.163	0.137	6.84
0.308	276.133	8.896	1.838	3.661
0.517	83.579	10.104	3.849	6.217
0.269	239.191	3.994	0.01	5.888
0.729	222.185	7.069	1.871	2.524
0.548	248.463	32.19	1.686	5.077
0.653	284.406	20.634	0.802	3.085
0.239	192.192	26.267	0.163	1.245
0.527	145.212	7.058	1.977	7.293
0.151	320.946	48.186	1.703	5.394
0.19	88.784	18.077	1.384	6.099
0.615	147.133	41.916	3.189	3.472
0.405	21.378	33.637	1.012	8.419
0.384	225.517	38.804	1.696	1.906
0.234	47.617	22.941	3.664	2.515
0.432	14.066	11.091	1.188	6.91
0.377	89.323	8.773	0.108	1.76
0.518	142.879	8.953	2.313	0.952
0.207	301.451	45.177	3.223	5.472
0.366	53.43	15.522	1.338	0.67
0.631	251.639	15.425	1.737	3.859
0.753	79.963	24.554	3.223	5.913
0.767	240.004	29.774	1.014	7.833
0.164	171	30.618	2.818	1.77
0.296	303.137	33.349	0.325	9.235
0.525	28.327	30.667	0.892	2.98
0.573	315.31	37.794	0.882	7.519
0.387	139.341	51.879	0.865	3.446
0.684	270.085	43.748	3.351	7.733
0.774	110.691	47.979	2.943	7.486
0.517	36.414	34.752	3.622	8.558
0.411	33.238	20.494	1.22	5.577
0.396	107.721	47.01	2.018	5.507
